# Supplementary material for: Highly efficient capture approach for the identification of diverse inherited retinal disorders
Source: NPJ Genom Med. 2024 Jan 9;9:4. doi: 10.1038/s41525-023-00388-3 (PMC10776681; doi:10.1038/s41525-023-00388-3)
Supplement: Supplementary file 2 — Supplementary data 1 [file 41525_2023_388_MOESM2_ESM.xlsx]

## Sheet: All Phenodata
New ID	proband	Gender	Fhx	Solved Status	Gene	IRD_gene	Initial dx	Molecular Dx	Final dx	Dx_change	Inheritance	Age* (years)	Onset age (years)	Duration	VA* (OD)	VA* (OS)	VFI(OD)	VFI (OS)	Clinical Features
HRD-001	proband	F	N	solved	ABCA4	1	SD	SD	SD	0	AR	25	6	10-20	2.1	2.1	#	#	atrophic maculopathy with pigmentary deposits; ERG: subnormal rod function and loss of photopic function; FAF: large areas of hypo-AF at macula area; OCT: central foveal thinning and loss of photoreceptor
HRD-002	proband	M	P	solved	RPGR	1	RP	RP	RP	0	XL	44.33	6	30-40	2.7	2.7	#	#	Typical RP phenotypes with macular involvement. FAF: diffuse hypo-AF; ERG: loss of both photopic and scotopic function; OCT: diffuse loss of the EZ and outer nuclear layer and RPE atrophy
HRD-003	proband	F	N			0	RP				S	48.92	12	30-40	2.1	1.4	#	#	Typical RP phenotype with pigmentation deposits at macula. ERG: loss of both photopic and scotopic functions. FAF: diffuse hypo-AF. OCT: diffuse loss of the ellipsoid zone and outer nuclear layer and RPE atrophy
HRD-004	proband	M	P	solved	EYS	1	RP	RP	RP	0	AR	44.75	27	10-20	0.52	0.16	#	#	Typical RP phenotype. ERG: loss of scotopic function and subnormal photopic functions; FAF: abnormal perimacular ring of hyper-AF and diffuse, patch hypo-AF in the midperiphery; OCT: perifoveal ellipsoid zone and outer nuclear loss with foveal preservation.
HRD-004-1	S	M	P			0	RP				S	38.58	25	10-20	0.4	0.4	#	#	Typical RP phenotype with pigment alterations in macula. ERG: loss of both photopic and scotopic functions. FAF: diffuse hypo-AF. OCT: diffuse loss of the ellipsoid zone and outer nuclear layer
HRD-005	proband	M	P	solved	ABCA4	1	CRD	CRD	CRD	0	AR	58.33	9	40-50	2.4	2.4	#	#	dense diffuse pigmentation clumps at macula and mid-periphery and RPE atrophy at macula; FAF: diffuse hypo-AF; ERG: loss of both photopic and scotopic functions. OCT: total absence of outer nuclear layer and RPE
HRD-006	proband	M	P	solved	PDE6A	1	RP	RP	RP	0	AR	39.67	6	30-40	0.7	1	#	#	Typical RP phenotype with pigment alterations in macula. ERG: loss of both photopic and scotopic functions. FAF: diffuse hypo-AF. OCT: very thin of ONL at foveal
HRD-008	proband	F	N	solved	USH2A	1	US	US	US	0	S	28.83	20	0-10	0.05	0.05	*	*	Typical RP phenotype. ERG: loss of scotopic function and normal photopic function. FAF: bone spicules hypo-AF with macula sparing. OCT: perifoveal loss of EZ and ONL with foveal preservation
HRD-010	proband	M	N	unsolved	EYS	1	RP	RP	RP	0	S	34.42	25	0-10	0.05	0.1	#	*	Typical RP phenotype. ERG: loss of both scotopic and photopic response; OCT: perifoveal loss of EZ with foveal preservation of ONL
HRD-011	proband	F	P	solved	USH2A	1	US	US	US	0	AR	69.83	35	30-40	2.7	2.7	#	#	severe hearing impairment. Typical RP phenotype with very pale optic disc. ERG: undetectable rod and cone response; OCT: generalized very thin retina
HRD-012	proband	M	N	unsolved	HMX1	1	RP	Oculoauricular syndrome	RP	0	S	27.33	6	20-30	0.22	0.3	N/A	N/A	Typical RP phenotype. ERG: loss of scotopic response and subnormal photopic response. OCT: generalized loss of EZ and decreased ONL thickness
HRD-013	proband	M	N			0	RP				S	52.92	25	20-30	2.7	2.7	#	#	Typical RP phenotype with macular involvement. ERG: undetectable scotopic and photopic response. OCT: complete loss of both outer segment and ONL
HRD-014	proband	F	N	solved	PDE6A	1	RP	RP	RP	0	AR	53.25	35	20-30	1.3	0.8	#	#	Typical RP phenotype with ring shape RPE degeneration at macula; FAF: Hypo-AF lesion surrounding the macula. OCT: generalized loss of EZ with ONL preservation at fovea
HRD-015	proband	F	N			0	RP				S	44.08	15	20-30	0.7	0.8	#	#	Typical RP phenotype. ERG: loss of scotopic response with marked reduced photopic response. OCT: decreased ONL thickness with central loss of RPE
HRD-016	proband	F	P			0	RP				AD	53.08	32	10-20	2.7	2.7	#	#	Typical RP phenotype with clump pigmentation at macula: ERG: undetectable scotopic and photopic response. OCT: complete loss of both outer segment and ONL
HRD-017	proband	F	P	solved	PRPF31	1	RP	RP	RP	0	AD	57.75	30	20-30	0.22	0.4	#	#	Typical RP phenotype. ERG: loss of both scotopic and photopic response; OCT: perifoveal loss of EZ with very thin ONL at fovea.
HRD-018	proband	M	P	solved	COL2A1	1	SS	SS	SS	0	AD	73.58	25	40-50	2.4	3	N/A	N/A	Typical RP phenotype with diffuse chorioretinal atrophy, OD total retinal detachment, OS OCT: complete loss of both outer segment and ONL, OD
HRD-018-2	S	F	P	solved	COL2A1	1	SS	SS	SS	0	AD	43.5	6	20-30	2.4	0.52	N/A	N/A	RD s/p VT+silicone oil, OD. Glaucoma,OU. Typical RP phenotype. OCT: macular hole, OD epiretinal membrane at macula, OS
HRD-018-3	S	F	P	solved	COL2A1	1	SS	SS	SS	0	AD	38.75	6	20-30	0.3	0.1	**	**	diffuse hypopigmentation with tessellated change,OU vitreous opacity,OU OCT: mild epiretinal membrane, OU
HRD-019	proband	F	P	solved	CYP4V2	1	BCD	BCD	BCD	0	AR	56.67	20	30-40	0.7	0.7	#	#	Typical BCD phenotype with few clump pigmentation. ERG: loss both scotopic and photopic function. OCT: disruption of outer retinal layer, outer retinal tubulations, RPE and choroid atrophy.
HRD-020	proband	M	N	solved	TTLL5	1	CRD	CRD	CRD	0	S	47	35	10-20	1.3	2.1	#	#	Dark round atrophic lesion of the macula. Coarse pigmentary migration in peripheral retina. FAF: high-density concentric perifoveal ring surrounding foveal hypo-AF; ERG: undetectable photopic response with subnormal scotopic response. OCT: Outer retinal and RPE degeneration mainly confined to the foveal region
HRD-021	proband	M	N			0	RP				S	70.42	45	20-30	2.7	0.52	#	#	Typical RP phenotype with diffuse chorioretinal atrophy. ERG: extinguished cone and rod response. OCT: very thin retina, complete loss of outer segment and ONL and chorioretinal atrophy
HRD-022	proband	M	N			0	RP				S	17.67	10	0-10	0.05	0.16	*	*	Typical RP phenotype. ERG: undetectable scotopic response with mild reduced photopic response. OCT: parafoveal loss of EZ with foveal preservation of ONL, mild CME
HRD-023	proband	M	N	solved	ALMS1	1	RP	AS	AS	1	AR	12.67	1	10-20	1.4	1.7	#	#	Typical RP phenotype, nystagmus, mild hearing impairment. ERG: undetectable scotopic and photopic response. OCT: loss of outer retina and RPE with foveal preservation of thin ONL.
HRD-024	proband	M	N			0	RP				S	63.08	6	50-60	2.4	1.3	#	#	Typical RP phenotype with diffuse chorioretinal atrophy. ERG: loss of both scotopic and photopic response. OCT: loss of both outer segment and ONL
HRD-025	proband	F	N			0	RP				S	50.58	35	10-20	0	0.1	*	*	Typical RP phenotype. ERG: undetectable scotopic response with normal photopic function. OCT: decreased ONL thickness with foveal preservation
HRD-027	proband	F	N			0	RP				S	44.42	15	30-40	2.4	1.3	#	#	Typical RP phenotype. ERG: loss of scotopic and photopic response. OCT: loss of outer segment and ONL with irregular foveal architecture
HRD-028	proband	F	N			0	CRD				S	59.58	35	20-30	3	0.52	N/A	N/A	RPE atrophy with pigment deposit at macula and midperiphery. ERG: loss of scotopic and photopic response. OCT: generalized loss of outer retinal layer and RPE,OU. Vitreomacular traction, OD
HRD-029	proband	F	N	solved	CYP4V2	1	BCD	BCD	BCD	0	AR	51.67	25	20-30	2.4	2.4	#	#	Typical BCD phenotype with pigment clumps in the mid-periphery. ERG: loss of both scotopic and photopic response. OCT: complete loss of outer segment, ONL and RPE.
HRD-030	proband	M	N			0	RP				S	46.08	12	30-40	0.4	0.52	*	*	Typical RP phenotype. ERG: undetectable scotopic response with subnormal photopic response. OCT: parafoveal loss of EZ with foveal preservation of ONL
HRD-031	proband	M	N			0	RP				S	57.67	38	10-20	2.7	3	#	#	Typical RP phenotype with diffuse chorioretinal atrophy. ERG: undetectable scotopic and photopic response. OCT: complete loss of outer segment and ONL.
HRD-032	proband	M	N	solved	USH2A	1	RP	RP	RP	0	S	54.75	35	20-30	2.7	0.52	#	#	Typical RP phenotype with diffuse chorioretinal atrophy. ERG: loss of both scotopic response with markedly reduced photopic response. OCT: parafoveal loss of EZ, ONL and RPE with foveal preservation of ONL
HRD-033	proband	F	N	solved	CYP4V2	1	BCD	BCD	BCD	0	S	41.92	25	20-30	0	0.3	**	*	Typical BCD phenotype. ERG: loss of scotopic response and subnormal photopic response. OCT: parafoveal loss of EZ and ONL, outer retinal tubulation at fovea, and CME,OU
HRD-034	proband	F	N	solved	EYS	1	RP	RP	RP	0	AR	25.17	7	10-20	0	0.1	#	#	Typical RP phenotype. ERG: loss of scotopic response and markedly reduced photopic response. FAF: small perimacular ring with hyper-AF and diffuse, patchy hypo-AF in the midperiphery. OCT: loss of parafoveal EZ and ONL with very thin ONL at fovea
HRD-037	proband	F	N			0	LCA				S	68.67	7	50-60	2.1	2.1	#	#	Typical RP phenotype with pigment clumps at macula. ERG: loss of scotopic and photopic response. OCT: generalized loss of outer retinal layer and RPE,OU. Outer retinal tubulation and mild ERM,OU
HRD-038	proband	F	P			0	RP				AD	47.67	10	30-40	0.3	0.22	#	#	Typical RP phenotype. ERG: undetectable scotopic response with markedly reduced photopic response. OCT: loss of parafoveal EZ and ONL with very thin ONL preservation at fovea. Intraretinal cysts, OD.
HRD-038-1	S	M	P			0	RP				AD	0					N/A	N/A	N/A
HRD-038-7	S	M	P			0	RP				AD	0					N/A	N/A	N/A
HRD-039	proband	M	N	solved	IMPDH1	1	RP	RP	RP	0	S	77.42	55	20-30	0.4	1	#	#	Typical RP phenotype. ERG: loss of scotopic response and markedly reduced photopic response. OCT: parafoveal loss of EZ and ONL with very thin ONL preservation Outer retinal tubulation,OS ERM,OU
HRD-040	proband	F	P	solved	PRPF31	1	RP	RP	RP	0	AD	68.08	35	30-40	0.52	0.4	#	#	Typical RP phenotype. ERG: loss of scotopic response and markedly reduced photopic response. OCT: parafoveal loss of EZ and ONL with foveal preservation of ONL,OU ERM,OS
HRD-041	proband	F	P			0	RP				AR	35.08	10	20-30	0.1	0.1	#	#	Sector RP phenotype (nasal and inferior quadrants in both eyes). ERG: markedly reduced scotopic response with normal photopic response. FAF: perimacular ring with hyper-AF with patch hypo-AF in the nasal and inferior quarants.OCT: parafoveal loss of EZ and ONL with foveal preservation of ONL,OU
HRD-041-1	S	F	P			0	RP				AR	39.83	10	20-30	0.05	0.3	*	**	Sector RP phenotype (nasal and inferior quadrants in both eyes). ERG: markedly reduced scotopic response with normal photopic response. FAF: perimacular ring with hyper-AF with patch hypo-AF in the nasal and inferior quarants.OCT: parafoveal loss of EZ and ONL with foveal preservation of ONL,OU
HRD-042	proband	M	P	solved	RPGR	1	RP	RP	RP	0	XL	39.25	7	20-30	0.8	0.52	#	#	Typical RP phenotype. ERG: undetectable scotopic response with reduced photopic response. FAF: perimacular hyper-AF ring with diffuse granular hypo-AF OCT:generalized loss of outer segment and ONL.
HRD-042-1	S	M	P	solved	RPGR	1	RP	RP	RP	0	XL	33.75	7	20-30	1	1	#	#	Typical RP phenotype. ERG: undetectable scotopic response with reduced photopic response. FAF: perimacular hyper-AF ring with diffuse granular hypo-AF OCT:generalized loss of outer segment and ONL.
HRD-043	proband	F	N			0	RP				S	60.25	50	10-20	0.05	0.3	***	***	normal fundus appearance. ERG: subnormal scotopic response with normal photopic response. OCT: normal EZ, ONL and RPE.
HRD-044	proband	F	N	solved	IFT172	1	RP	RP	RP	0	S	45.58	7	30-40	0.1	0.16	#	#	Typical RP phenotype. ERG: loss of scotopic response and markedly reduced photopic response. OCT: loss of parafoveal EZ and ONL with very thin ONL preservation at fovea. ERM,OU lamellar macular hole, OS
HRD-045	proband	F	N			0	RP				S	55.75	25	30-40	0	3	*	#	Asymmetrical retinitis pigmentosa (OS: diffuse bone spicule pigmentation over all retina and few pigment clumps at macula. OD: few bone-spicule pigmentation at mid-periphery with macular preservation. ERG: undetectable scotopic and photopic response, OS undetectable scotopic response with reduced photopic response. OCT: complete loss of outer segment and ONL,OS loss of parafoveal EZ and ONL with …
HRD-047	proband	M	N	solved	MYO7A	1	US	US	US	0	S	65.08	25	30-40	3	3	N/A	N/A	severe hearing impairment. Typical RP phenotype with very pale optic disc and diffuse chorioretinal atrophy. ERG: undetectable rod and cone response; OCT: generalized very thin retina
HRD-048	proband	M	P	unsolved	CA4	1	RP	RP	RP	0	AR	51.83	25	20-30	1.7	0.7	#	#	Typical RP phenotype with RPE atrophy at macula. ERG: loss of scotopic and markedly reduced photopic response. OCT: generalized loss of outer segment, ONL and RPE. ERM, OD
HRD-050	proband	M	N	unsolved	RIMS1	1	RP	CRD	RP	0	S	37.42	12	20-30	0.16	0.22	#	#	Typical RP phenotype. ERG: undetectable scotopic response with subnormal photopic response. OCT: loss of parafoveal EZ and ONT with foveal preservation of ONL. Mild CME,OU
HRD-051	proband	F	N	unsolved	ADGRV1	1	US	US	US	0	S	43.17	25	20-30	2.7	2.7	#	#	mild hearing impairment. Typical RP phenotype with RPE and choroid atrophy at macula,OU ERG: undetectable scotopic and photopic response. OCT: generalized loss of outer segment, ONL and RPE atrophy
HRD-052	proband	F	N			0	RP				S	77.83	55	20-30	0.7	0.1	#	#	Typical RP phenotype. ERG: loss of scotopic response with markedly reduced photopic response. FAF:perimacular hyper-AF ring with patch hypo-AF in the midperiphery. OCT: ERM with lamellar hole, OD perifoveal preservation of ONL, OS
HRD-053	proband	F	N	solved	CEP290	1	LCA	LCA	LCA	0	AR	30.83	15	10-20	0.16	0.1	*	*	Typical RP phenotype. ERG: loss of scotopic response with reduced photopic response. OCT: perifoveal preservation of ONL, OU
HRD-054	proband	F	P			0	RP				AR	72.75	35	30-40	0.22	0.22	*	*	Typical RP phenotype with chorioretinal atrophy. ERG: loss of scotopic response with reduced photopic response. OCT: perifoveal preservation of ONL,OU
HRD-055	proband	M	N			0	RP				S	38.5	35	0-10	0.1	0.05	*	*	Typical RP phenotype. ERG: loss of scotopic response with subnormal photopic response. OCT: perifoveal preservation of ONL,OU
HRD-056	proband	M	N			0	RP				S	39.42	20	10-20	1.3	1.3	#	#	Typical RP phenotype with diffuse chorioretinal atrophy. ERG: undetectable scotopic and photopic response. OCT: generalized loss of parafoveal EZ and ONL with thin ONL preservation at fovea. ERM,OU
HRD-057	proband	M	N	solved	KCNV2	1	CRD	CRD	CRD	0	AR	38.33	15	20-30	0.52	0.3	#	#	Typical RP phenotype with pigment clumps at macula. ERG: undetectable scotopic and photopic response. OCT: generalized loss of parafoveal EZ and ONL. Retinal tubulation at fovea.
HRD-058	proband	M	N	unsolved	TOPORS	1	RP	RP	RP	0	S	57.17	45	10-20	1.52	1.4	#	#	Typical RP phenotype. ERG: undetectable scotopic and photopic response. OCT: generalized loss of parafoveal EZ and ONL with thin ONL preservation at fovea.
HRD-059	proband	F	P	solved	CHM	1	Choroideremia	Choroideremia	Choroideremia	0	XL	64.5	45	20-30	0.05	0	**	**	patchy areas of RPE mottling at posterior pole and midperiphery. ERG: markedly reduced scotopic response with normal photopic response. OCT: paramacular ONL preservation
HRD-060	proband	M	P			0	CRD				S	33.83	18	10-20	2.1	1	#	#	Typical RP phenotype with RPE mottling at macula. ERG: undetectable scotopic and photopic response. OCT: generalized loss of outer retina and RPE atrophy at macula.
HRD-060-1	S	F	P			0	CRD				S	32.17	18	10-20	0.7	0.52	#	#	Typical RP phenotype with RPE mottling at macula. ERG: undetectable scotopic and photopic response. OCT: generalized loss of outer retina and RPE atrophy at macula.
HRD-061	proband	F	N			0	RP				S	65.92	25	40-50	2.7	2.7	N/A	N/A	Typical RP phenotype with diffuse chorioretinal atrophy. ERG: extinguished scotopic and photopic response. OCT: generalized loss of outer retina and RPE.
HRD-062	proband	F	P	solved	RDH12	1	LCA	LCA	LCA	0	AR	39.92	3	30-40	1.3	1.3	#	#	Typical RP phenotype with very dense pigment clumps at macula. ERG: extinguished scotopic and photopic response. OCT: genelized loss of outer retina and RPE with choroid atorphy,OU
HRD-062-1	S	F	P	solved	RDH12	1	LCA	LCA	LCA	0	AR	38.92	15	20-30	1.3	0.8	#	#	Typical RP phenotype with very dense pigment clumps at macula. ERG: extinguished scotopic and photopic response. OCT: genelized loss of outer retina and RPE with choroid atorphy,OU
HRD-063	proband	F	N	solved	IQCB1	1	LCA	LCA	LCA	0	AR	37.25	3	30-40	2.4	2.4	#	#	Typical RP phenotype with ring shape RPE degeneration at macula; FAF: Hypo-AF lesion surrounding the macula. ERG: undetectable scotopic and photopic response. OCT: generalized loss of EZ with very thin ONL preservation and loss of RPE at fovea
HRD-064	proband	F	N			0	CRD				S	44.42	25	20-30	2.1	2.1	#	#	Typical RP phenotype with RPE mottling at macula. ERG: undetectable scotopic and photopic response. OCT: generalized loss of outer retina and RPE atrophy at macula.
HRD-065	proband	F	N	solved	USH2A	1	RP	RP	RP	0	S	24.17	8	10-20	2.4	2.4	#	#	Typical RP phenotype with nummular pigmented RPE atrophy at macula. ERG: undetectable scotopic and photopic response. OCT: generalized loss of outer retina and RPE at macula.
HRD-066	proband	M	N			0	RP				S	44	35	10-20	0.16	0.22	#	#	Typical RP phenotype with ring shape RPE degeneration. FAF: Hypo-AF lesion surrounding the macula. ERG: undetectable scotopic and photopic response. OCT:generalized loss of EZ and ONL with very thin ONL preservation and loss of RPE at fovea. ERM,OU
HRD-067	proband	M	P	solved	CHM	1	Choroideremia	Choroideremia	Choroideremia	0	XL	33.42	25	0-10	0.22	0.3	#	#	diffuse chorioretinal atrophy with pigment clumps. ERG: undetectable scotopic and marked reduced photopic response. FAF: small island of central hyper-AF at macula surrounding by large-hypo-AF areas. OCT: loss of outer retina and RPE; EZ and ONL are preserved in fovea.
HRD-068	proband	M	N			0	RP				S	52.08	15	40-50	0	0.1	#	#	Typical RP phenotype. ERG: undetectable scotopic response with reduced photopic response. OCT: parafoveal loss of EZ and ONL with ONL preservation at fovea.
HRD-069	proband	M	N			0	RP				S	73.67	15	60-70	2.7	2.7	#	#	Typical RP phenotype with diffuse chorioretinal atrophy and pigment clumps at macula. ERG: loss of scotopic and photopic response. OCT: generalized loss of outer retina, RPE and choroid atrophy.
HRD-070	proband	M	P	solved	BBS2	1	RP	BBS	BBS	1	AR	26.83	3	20-30	0.4	0.7	#	#	Typical RP phenotype with pigmented clumps at macula: ERG: loss of scotopic and photopic response. OCT: parafoveal loss of EZ and ONL with thin ONL preservation at macula.
HRD-071	proband	F	N			0	RP				S	58.17	35	20-30	2.1	1.7	#	#	Typical RP phenotype with pigmented clumps at macula. ERG: loss of scotopic and photopic response. OCT: loss of architecture of ONL and diffuse RPE atrophy at macula. ERM,OU lamellar macular hole,OS
HRD-073	proband	M	N	solved	ALMS1	1	RP	AS	AS	1	AR	8.08	0.25	0-10	2.1	2.1	N/A	N/A	epilepsy was noted at 2 y/o. Nystagmus was noted since 4 months old . Pale optic disc with diffuse RPE atrophy,OU
HRD-074	proband	F	N			0	RP				S	44.92	35	0-10	0	0	*	*	Typical RP phenotype with diffuse RPE atrophy. ERG: loss of scotopic response and subnormal photopic function. OCT: parafoveal loss of EZ and ONL with foveal preservation of ONL. Mild CME,OU
HRD-075	proband	F	P	solved	PRPF31	1	RP	RP	RP	0	AD	42	10	30-40	0.4	0.22	#	#	Typical RP phenotype with ring shape of RPE degeneration. ERG: loss of scotopic and photopic function. OCT: parafoveal loss of EZ and ONL with foveal preservation of thin ONL.
HRD-075-4	S	M	P	solved	PRPF31	1	RP	RP	RP	0	AD	76.42	8	60-70	1	0.4	#	#	Typical RP phenotype with diffuse chorioretinal atrophy,OU ERG: loss of scotopic and photopic response. OCT: generalized loss of outer retina and chorioretinal atrophy.
HRD-076	proband	M	N	solved	RP1	1	RP	RP	RP	0	AR	45.92	15	30-40	2.7	2.7	N/A	N/A	Typical RP phenotype with pigmented clumps at macula: ERG: extinguished scotopic and photopic response. OCT: complete loss of ONL at fovea.
HRD-077	proband	F	N	solved	RP1	1	RP	RP	RP	0	AR	48.5	7	30-40	2.4	2.7	N/A	N/A	Typical RP phenotype. Argus II artificial retinal implant, OD. Pigmented clumps at macula,OS. OCT: complete loss of ONL at fovea, OS
HRD-078	proband	M	P			0	RP				XL	56.5	15	40-50	0.22	0	#	#	Typical RP phenotype with diffuse RPE degeneration. ERG: loss of scotopic and photopic response. OCT: parafoveal loss of EZ and ONL with foveal preservation of ONL. Mild CME, OD mild ERM,OS.
HRD-079	proband	M	N			0	RP				S	45	45	0-10	0.1	0.1	*	*	Typical RP phenotype. ERG: loss of scotopic response with subnormal photopic response. OCT:parafoveal loss of EZ and ONL with foveal preservation of ONL. ERM,OD.
HRD-080	proband	M	N	unsolved	PCDH15	1	US	RP	US	0	S	34.25	15	20-30	0.1	0	N/A	N/A	Typical RP phenotype. ERG: loss of scotopic response with subnormal photopic response. OCT:parafoveal loss of EZ and ONL with foveal preservation of ONL.
HRD-081	proband	F	N	solved	EYS	1	RP	RP	RP	0	S	52.75	15	30-40	2.4	1.3	#	#	Typical RP phenotype. ERG: loss of scotopic and photopic response. OCT: ERM with lamellar macular hole, OD parafoveal loss of EZ and ONL with foveal preservation of very thin ONL,OS
HRD-082	proband	F	N	unsolved	MKKS	1	RP	RP	RP	0	S	69.25	50	10-20	1.3	0.05	#	***	Typical RP phenotype, OD normal fundus, OS. ERG: loss of scotopic response and reduced photopic response, OD normal scotopic and photopic response, OS. OCT: parafoveal loss of EZ and ONL and foveal preservation of thin ONL, OD normal, OS.
HRD-083	proband	F	N	solved	RCBTB1	1	RP	RP	RP	0	S	56.42	48	0-10	0.8	0.7	#	#	diffuse chorioretinal atrophy with few pigment deposits. ERG: loss of scotopic and photopic response. OCT: outer nuclear tubulations
HRD-084	proband	F	N	unsolved	RP1L1	1	CD	RP	oMD	1	S	67.42	60	0-10	0.22	1.3	**	*	RPE mottling at macula. ERG: subnormal scotopic and photopic response. OCT: markedly CME,OU.
HRD-085	proband	F	P			0	CRD				S	65.67	7	50-60	3	3	N/A	N/A	Typical RP phenotype with dense pigmented clumps at macula and diffuse chorioretinal atrophy. ERG: extinguished scotopic and photopic response. OCT: irregular retinal architecture with complete loss of outer retina and chorioretinal atrophy,OU
HRD-086	proband	F	N	solved	ABCA4	1	SD	SD	SD	0	S	41.83	12	20-30	1.4	1.52	***	***	RPE atrophy and pigment deposits at macula. ERG: loss of photopic response with normal scotopic response. OCT: complete loss of ONL at fovea.
HRD-087	proband	F	P	solved	EYS	1	RP	RP	RP	0	AR	42	25	10-20	0.3	0.3	*	*	Typical RP phenotype. ERG: loss of scotopic response with reduced photopic response. OCT: parafoveal loss of EZ and ONL with foveal preservation of ONL
HRD-088	proband	M	N	solved	COL2A1	1	SS	SS	SS	0	AD	4.25	0.25	0-10	1	1	N/A	N/A	Nystagmus was noted since 4 months old. Diffuse chorioretinal atrophy,OU VEP: small wave,OU.
HRD-089	proband	M	P	solved	EYS	1	RP	RP	RP	0	AR	45.92	7	30-40	0.4	0.1	*	*	Typical RP phenotype. ERG: loss of scotopic response with subnormal photopic response. OCT: parafoveal loss of EZ and ONL with foveal preservation of ONL
HRD-090	proband	M	N			0	RP				S	43.58	25	20-30	0.22	0.3	#	#	Typical RP phenotype. ERG: loss of scotopic response with markedly reduced photopic response. OCT: parafoveal loss of EZ and ONL with foveal preservation of ONL.
HRD-091	proband	M	N	solved	UNC119	1	CRD	CRD	CRD	0	S	57.42	15	40-50	2.4	2.4	#	#	chorioretinal atrophy at macula with diffuse hyperpigmentation at mid-periphery. ERG: undetectable scotopic and photopic response. OCT: generalized loss of outer retina and chorioretinal atrophy at macula.
HRD-093	proband	F	N			0	RP				S	43.75	25	20-30	1.7	2.4	***	#	Typical RP phenotype, OS normal fundus, OD. ERG: loss of scotopic and photopic response, OS normal, OD. OCT: parafoveal loss of EZ and ONL with foveal preservation of ONL, OS normal, OD
HRD-094	proband	M	N			0	RP				S	62.42	35	30-40	2.4	0.7	#	*	Typical RP phenotype. ERG: loss of scotopic response with subnormal photopic response. OCT: parafoveal loss of EZ and ONL with foveal preservation of ONL
HRD-098	proband	F	N			0	RP				S	54.5	35	20-30	0.7	0.8	#	#	Typical RP phenotype. ERG: loss of scotopic response with subnormal photopic response. OCT: parafoveal loss of EZ and ONL with foveal preservation of ONL
HRD-099	proband	M	N			0	RP				S	96.42	45	50-60	1.3	1.3	N/A	N/A	Typical RP phenotype with diffuse chorioretinal atrophy. ERG: loss of scotopic and photopic response. OCT: generalized loss of outer retina and RPE at macula.
HRD-100	proband	M	P	solved	RP2	1	RP	RP	RP	0	XL	24.67	6	10-20	0.4	0.7	*	#	Typical RP phenotype. ERG: loss of scotopic and photopic response. OCT: parafoveal loss of EZ and ONL with foveal preservation of ONL
HRD-101	proband	M	P	solved	CHM	1	Choroideremia	Choroideremia	Choroideremia	0	XL	49.67	10	30-40	0.7	0.3	#	#	diffuse chorioretinal atrophy with visible sclera at posterior pole. ERG: undetectable scotopic and photopic response. OCT: macular schisis, OD loss of outer retina and chorioretinal atrophy,OS
HRD-102	proband	F	P	solved	EYS	1	RP	RP	RP	0	AR	40.25	25	10-20	0.3	0.4	#	#	Typical RP phenotype. ERG: loss of scotopic and markedly reduced photopic response. OCT: parafoveal loss of EZ and ONL with foveal preservation of thin ONL. Mild ERM,OU
HRD-103	proband	M	N	solved	CHM	1	Choroideremia	Choroideremia	Choroideremia	0	XL	30.17	10	10-20	0.1	0.05	*	*	chorioretinal atrophy at midperiphery ERG: undetectable scotopic and markedly reduced photopic response. OCT: generalized decrease of ONL thickness.
HRD-104	proband	M	P	solved	CYP4V2	1	BCD	BCD	BCD	0	AR	53.83	25	20-30	0.8	0.52	#	#	Typical BCD phenotype with pigmented clumps at macula. ERG: loss of scotopic response and subnormal photopic response. OCT: parafoveal loss of EZ and ONL, outer retinal tubulation at fovea, and mild CME,OU
HRD-105	proband	M	N			0	RP				S	46.83	15	30-40	1	1	#	#	Typical RP phenotype with diffuse RPE degeneration. ERG: loss of scotopic and photopic response. OCT: parafoveal loss of EZ and ONL with foveal preservation of very thin ONL
HRD-107	proband	M	P			0	RP				S	65.83	15	40-50	2.7	2.4	#	#	Typical RP phenotype with diffuse chorioretinal atrophy. ERG: loss of scotopic and photopic response. OCT:generalized loss of outer retina and chorioretinal atrophy
HRD-107-2	S	M	P			0	RP				S	37	15	20-30	0.22	0.22	#	#	Typical RP phenotype with diffuse chorioretinal atrophy. ERG: loss of scotopic and photopic response. OCT:generalized loss of outer retina and chorioretinal atrophy
HRD-107-3	S	M	P			0	RP				S	60.5	15	40-50	0.52	0.7	#	#	Typical RP phenotype with diffuse chorioretinal atrophy. ERG: loss of scotopic and photopic response. OCT:generalized loss of outer retina and chorioretinal atrophy
HRD-108	proband	F	N	solved	CEP290	1	LCA	LCA	LCA	0	AR	21.08	3	10-20	0.1	0.22	*	*	Typical RP phenotype. ERG: loss of scotopic response and reduced photopic response. OCT: parafoveal loss of EZ and ONL with foveal preservation of ONL
HRD-109	proband	F	N	unsolved	NPHP4	1	RP	RP	RP	0	S	64.67	15	50-60	3	2.1	#	#	Typical RP phenotype with diffuse chorioretinal atrophy. ERG: loss of scotopic and photopic response. OCT: generalized loss of outer retina and RPE.
HRD-110	proband	F	N	unsolved	PDE6B	1	RP	RP	RP	0	S	82.75	15	70-80	0.52	1.3	#	*	Typical RP phenotype with diffuse RPE degeneration. ERG: loss of scotopic response and reduced photopic response. OCT: parafoveal loss of EZ and ONL with foveal preservation of ONL. CME,OS
HRD-111	proband	F	N	solved	USH2A	1	RP	RP	RP	0	S	76.75	55	20-30	0.52	0.3	*	#	Typical RP phenotype with diffuse RPE degeneration. ERG: loss of scotopic and photopic response. OCT: parafoveal loss of EZ and ONL with foveal preservation of thin ONL. Mild CME,OU
HRD-112	proband	M	P	solved	RPGR	1	RP	RP	RP	0	XL	41.08	3	30-40	0.4	0.4	*	*	Typical RP phenotype. ERG: loss of scotopic response with reduced photopic response. OCT: parafoveal loss of EZ and ONL with foveal preservation of ONL
HRD-113	proband	F	P	solved	USH2A	1	RP	RP	RP	0	AR	48.67	12	30-40	0.16	0.1	**	**	Typical RP phenotype. ERG: loss of scotopic response with mild reduced photopic response. OCT: parafoveal loss of EZ and ONL with foveal preservation of ONL.
HRD-114	proband	F	N	solved	RDH12	1	LCA	LCA	LCA	0	S	41.08	35	0-10	0.52	0.22	**	**	RPE atrophy and pigment deposits at macula. ERG: loss of photopic response with normal scotopic response. OCT: complete loss of ONL at fovea.
HRD-115	proband	M	N			0	RP				S	65	55	0-10	0.16	0	**	***	Sector RP phenotype (nasal and inferior quadrants in both eyes). ERG: markedly reduced scotopic response with normal photopic response. FAF: perimacular ring with hyper-AF with patch hypo-AF in the nasal and inferior quarants.OCT: parafoveal loss of EZ and foveal preservation of ONL
HRD-116	proband	M	N	solved	RCBTB1	1	RP	RP	RP	0	S	51.25	45	0-10	2.4	2.1	#	#	diffuse chorioretinal atrophy with few pigment deposits. ERG: loss of scotopic and photopic response. OCT: outer nuclear tubulations at macula
HRD-117	proband	M	P	solved	RP2	1	RP	RP	RP	0	XL	39.67	3	30-40	2.1	2.1	#	#	Typical RP phenotype with fine pigment deposit at macula. ERG: loss of scotopic and photopic response. OCT: generalized loss of outer retina and RPE at macula.
HRD-117-1	proband	F	N	solved	RDH12	1	CD	LCA	CD	0	S	35.5	3	30-40	1.52	1.7	*	*	RPE atrophy and pigment deposits at macula. ERG: loss of photopic response with normal scotopic response. OCT: complete loss of ONL at fovea.
HRD-117-2	S	F	P	solved	RP2	1	RP	RP carrier	RP carrier	1	XL	60.08	25	30-40	0.4	0	#	**	RPE mottling change around midperiphery and macula and few pigmented clumps. ERG: markedly reduced scotopic and photopic response. OCT: genelized loss of EZ and ONL, OD foveal preservation of very thin ONL,OS.
HRD-118	proband	F	N	solved	CERKL	1	CRD	CRD	CRD	0	S	34.33	15	20-30	2.7	2.7	#	#	RPE atrophy and fine pigment deposits at macula and patchy RPE mottling at midperiphery. ERG: loss of scotopic and photopic response. OCT: generalized loss of outer retina and RPE at macula.
HRD-119	proband	F	N			0	RP				S	77.75	25	50-60	2.7	2.7	#	#	Typical RP phenotype with diffuse chorioretinal atrophy. ERG: unrecordable scotopic and photopic response. OCT: generalized loss of outer retina and chorioretinal atrophy.
HRD-120	proband	M	P	solved	ABCA4	1	CRD	CRD	CRD	0	AR	60.92	14	40-50	2.7	2.4	#	#	Typical RP phenotype with dense pigmented clumps at macula and diffuse chorioretinal atrophy. ERG: extinguished scotopic and photopic response. OCT: irregular retinal architecture with complete loss of outer retina and chorioretinal atrophy,OU
HRD-121	proband	F	P	unsolved	POC1B	1	CRD	CRD	CRD	0	AR	63.08	17	40-50	1.7	2.1	**	**	normal funduscopic appearance. FAF: normal. ERG: normal scotopic response with loss of photopic response. OCT: loss of EZ, IZ and decrease of ONL thickness at fovea.
HRD-122	proband	M	N	solved	CEP290	1	LCA	LCA	LCA	0	AR	46.92	6	30-40	1.3	1.3	#	#	Typical RP phenotype with dense pigmented clumps at macula. ERG: extinguished scotopic and photopic response. OCT: irregular retinal architecture with outer retinal tubulation
HRD-123	proband	F	N			0	RP				S	36.67	7	20-30	0.3	0.22	*	*	Typical RP phenotype. ERG: undetectable scotopic response with reduced photopic response. OCT: parafoveal loss of EZ and ONL with ONL preservation at fovea. Mild CME,OU
HRD-124	proband	M	N	solved	EYS	1	RP	RP	RP	0	AR	48.58	6	40-50	2.4	2.4	#	#	Typical RP phenotype. ERG: undetectable scotopic and photopic response. OCT: loss of EZ and IZ and very thin ONL preservation at fovea. ERM,OU
HRD-125	proband	M	N			0	RP				S	60.67	4	50-60	2.4	2.4	#	#	Typical RP phenotype with diffuse chorioretinal atrophy. ERG: unrecordable scotopic and photopic response. OCT: generalized loss of outer retina and chorioretinal atrophy.
HRD-126	proband	M	P	solved	RHO	1	RP	RP	RP	0	AD	61.08	12	40-50	2.1	0.4	#	#	Typical RP phenotype and RPE degeneration at posterior pole. ERG: undetectable scotopic and photopic response. OCT: generalized loss of outer retina at fovea.
HRD-127	proband	F	N	solved	PDE6A	1	RP	RP	RP	0	S	72.42	10	60-70	1	2.1	#	#	Typical RP phenotype. ERG: undetectable scotopic and photopic response. OCT: loss of EZ and IZ and very thin ONL preservation at fovea. Mild CME,OD ERM,OS
HRD-128	proband	F	N			0	RP				S	47.58	10	30-40	1	0.7	#	#	Typical RP phenotype with RPE mottling at macula. ERG: undetectable scotopic and photopic response. OCT: CME,OU
HRD-129	proband	M	N	solved	ABCA4	1	SD	SD	SD	0	AR	32.33	15	20-30	1.3	1.52	*	*	dense pigmented clumps and RPE atrophy at macula. ERG: undetectable photopic response with mild reduced scotopic response. OCT: complete loss of ONL and RPE at fovea.
HRD-130	proband	F	N	solved	TRNT1	1	RP	RP	RP	0	AR	33.08	5	20-30	0.4	0.3	#	#	Typical RP phenotype with dense pigment deposits at macula. ERG: loss of scotopic and photopic response. OCT: irregular retina lamination and only very small portion of ONL preservation at fovea.
HRD-131	proband	F	N	solved	GUCA1A	1	CRD	CRD	CRD	0	AD	61.42	17	40-50	0.8	0.8	#	#	RPE atrophy at macula and bony spicule pigmentation around midperiphery. vitreomacular traction, OS. ERG: loss of scotopic and photopic response. OCT: parafoveal loss of EZ and ONL with foveal preservation of thin ONL. ERM,OU vitreomacular traction OS.
HRD-132	proband	F	P	unsolved	USH2A	1	RP	RP	RP	0	AR	60	35	20-30	0.52	0.3	#	#	Typical RP phenotype. ERG: loss of scotopic response and markedly reduced photopic response. OCT: parafoveal loss of EZ and ONL with foveal preservation of ONL. ERM,OS
HRD-133	proband	M	N			0	CRD				S	72.5	25	50-60	2.1	0.22	#	*	Chorioretinal atrophy at posterior pole with few pigment deposits. ERG: loss of scotopic and photopic response. OCT: complete loss of ONL, RPE and choroid atrophy at fovea, OD a very thin ONL preservation at fovea, OS
HRD-134	proband	F	N			0	RP				S	73.58	45	30-40	0.8	0.52	#	*	Typical RP phenotype. Vitreomacular traction,OD. ERG: loss of scotopic and photopic response. OCT: vitreomacular traction OD markedly CME,OS
HRD-135	proband	F	P	solved	USH2A	1	RP	RP	RP	0	AR	48.08	35	10-20	0.3	0.22	#	#	Typical RP phenotype. ERG: loss of scotopic response with reduced photopic response. OCT: parafoveal loss of EZ and ONL with central foveal preservation of thin ONL.
HRD-135-1	S	F	P	solved	USH2A	1	RP	RP	RP	0	AR	53.33	45	0-10	0.1	0	#	#	Typical RP phenotype. ERG: loss of scotopic response with reduced photopic response. OCT: parafoveal loss of EZ and ONL with central foveal preservation of thin ONL.
HRD-137	proband	F	N	solved	EYS	1	RP	RP	RP	0	AR	32.33	25	0-10	0.16	0.1	*	*	Typical RP phenotype. ERG: loss of scotopic response with reduced photopic response. OCT: parafoveal loss of EZ and ONL with central foveal preservation of ONL
HRD-138	proband	F	N	unsolved	CEP290	1	LCA	LCA	LCA	0	S	82.33	7	70-80	2.7	2.4	N/A	N/A	Typical RP phenotype with diffuse chorioretinal atrophy. ERG: extinguished scotopic and photopic response. OCT:generalized loss of outer retina, RPE and choroid atrophy
HRD-139	proband	M	P	solved	EYS	1	RP	RP	RP	0	AR	70.33	45	20-30	2.4	2.7	#	#	Typical RP with RPE degeneration at macula. ERG: undetectable scotopic and photopic response. OCT: generalized loss of outer retina and RPE.
HRD-140	proband	F	N	solved	IMPG1	1	RP	RP	RP	0	S	65.33	15	50-60	0.7	1	#	#	Typical RP phenotype. ERG: loss of scotopic response with markedly reduced photopic response. OCT: parafoveal loss of EZ and ONL with central fovea preservation of thin ONL.
HRD-141	proband	M	P	solved	RLBP1	1	RPA	RPA	RPA	0	AR	21.58	3	10-20	0.1	1	**	**	diffuse small white dots around midperiphery to periphery. ERG: loss of scotopic response with mild reduced photopic response. OCT: parafoveal loss of EZ and ONL with central fovea preservation of ONL
HRD-141-1	S	F	P	solved	RLBP1	1	RPA	RPA	RPA	0	AR	16.25	3	10-20	0	0	***	**	diffuse small white dots scattered over the midperiphery. ERG: loss of scotopic response with mild reduced photopic response. OCT: parafoveal loss of EZ and ONL with central fovea preservation of ONL
HRD-142	proband	M	P	solved	EYS	1	RP	RP	RP	0	AR	42.25	35	0-10	0.8	0.52	*	*	Typical RP phenotype. ERG: loss of scotopic response and mild reduced photopic response. OCT: loss of parafoveal EZ and ONL with ONL preservation at fovea. ERM,OD
HRD-142-1	S	F	P	solved	EYS	1	RP	RP	RP	0	AR	45.75	35	0-10	0.7	0.7	*	*	Typical RP phenotype. ERG: loss of scotopic response and mild reduced photopic response. OCT: loss of parafoveal EZ and ONL with ONL preservation at fovea.
HRD-143	proband	M	N	solved	EYS	1	RP	RP	RP	0	AR	24.92	3	10-20	0.7	0.7	#	#	Typical RP phenotype with RPE degeneration at macula. ERG: loss of scotopic and markedly reduced photopic response. OCT: parafoveal loss of EZ and ONL with very thin ONL preservation at central fovea.
HRD-144	proband	F	P	solved	PRPF6	1	RP	RP	RP	0	AD	49.5	20	20-30	2.7	2.4	#	#	Typical RP phenotype with diffuse chorioretinal atrophy. ERG: extinguished scotopic and photopic response. OCT:generalized loss of outer retina, RPE and choroid atrophy
HRD-144-1	S	F	P	solved	PRPF6	1	RP	RP	RP	0	AD	22.33	15	0-10	0	0	**	**	Typical RP phenotype. ERG: undetectable scotopic response with subnormal photopic response. OCT: mild decrease of ONL thickness at macula
HRD-144-2	S	F	P	solved	PRPF6	1	RP	RP	RP	0	AD	25.25	15	0-10	0	0	**	**	Typical RP phenotype. ERG: undetectable scotopic response with subnormal photopic response. OCT: mild decrease of ONL thickness at macula
HRD-144-3	S	F	P	solved	PRPF6	1	RP	RP	RP	0	AD	69.08	15	50-60	1.7	0.52	#	#	Typical RP phenotype with diffuse chorioretinal atrophy. ERG: extinguished scotopic and photopic response. OCT:generalized loss of outer retina, RPE and choroid atrophy. Lamellar macular hole, OD
HRD-144-5	S	M	P	solved	PRPF6	1	RP	RP	RP	0	AD	0					N/A	N/A	N/A
HRD-145	proband	M	N	solved	HMX1	1	US	Oculoauricular Syndrome?	Oculoauricular Syndrome	1	AR	36.5	25	10-20	0.7	0.8	#	#	mild hearing impairment. Typical RP phenotype. ERG: undetectable scotopic and marked reduced photopic response. OCT: parafoveal loss of EZ and ONL with a thin ONL preservation at central fovea. Mild ERM,OU
HRD-146	proband	F	P	unsolved	CACNA2D4	1	CRD	CD	CRD	0	AR	40.58	15	20-30	0.7	0.7	#	#	RPE degeneration at macula with few pigment clumps along the vascular arcades. ERG: loss of scotopic and photopic response. OCT: loss of parafoveal EZ and ONL with a very thin ONL preservation at fovea. ERM, OS
HRD-146-1	S	F	P	unsolved	CACNA2D4	1	CRD	CD	CRD	0	AR	0					N/A	N/A	N/A
HRD-147	proband	M	N	solved	RDH12	1	LCA	LCA	LCA	0	AR	20.83	7	10-20	0.52	0.7	***	***	bull's eye pattern of parafoveal atrophy. ERG: mild reduced scotopic response with loss of photopic response. OCT: complete loss of ONL at central fovea.
HRD-148	proband	M	N	solved	CEP290	1	RP	RP	RP	0	S	79.75	25	50-60	0.22	0.52	#	#	Typical RP phenotype with RPE atrophy at posterior pole. ERG: loss of scotopic response with markedly reduced photopic response. OCT: parafoveal loss of EZ and ONL with central fovea preservation of thinning ONL.
HRD-149	proband	M	N	solved	EYS	1	RP	RP	RP	0	AR	36.58	15	20-30	0	0	**	**	Typical RP phenotype. ERG: markedly reduced scotopic response with normal photopic response. OCT: paramacular ONL preservation
HRD-150	proband	F	N	unsolved	ADGRA3(GPR125)	1	RP	RP	RP	0	S	38.25	15	20-30	0.22	0.52	#	#	Typical RP phenotype. ERG: loss of scotopic response with markedly reduced photopic response. OCT: parafoveal loss of EZ and ONL with central fovea preservation of a thin ONL
HRD-151	proband	F	N			0	RP				S	23.08	3	10-20	1.7	1.7	#	#	Typical RP phenotype. ERG: loss of scotopic response with markedly reduced photopic response. OCT: parafoveal loss of EZ and ONL with central fovea preservation of a thin ONL
HRD-152	proband	M	N			0	Choroideremia				S	65.83	7	50-60	1	0.3	#	#	diffuse chorioretinal atrophy with dense pigmented clumps all over the retina. Vitreomacular traction, OD. ERG: loss of scotopic and photopic response. OCT: vitreomacular traction, OD irregular retinal lamination with outer retinal tubulation, OS, ERM,OS
HRD-153	proband	M	N			0	CRD				S	56.75	35	20-30	1.3	0.8	**	**	RPE atrophy at macula. ERG: loss of photopic response with mild reduced scotopic response. OCT: complete loss of ONL at macula.
HRD-154	proband	M	P	solved	PRPH2	1	RP	RP	RP	0	AD	24.75	15	0-10	0	0.1	#	#	Typical RP phenotype. ERG: loss of scotopic response with reduced photopic response. OCT: parafoveal loss of EZ and ONL with central fovea preservation of ONL.
HRD-154-1	S	M	P	solved	PRPH2	1	RP	RP	RP	0	AD	0	15				N/A	N/A	N/A
HRD-155	proband	F	N			0	RP				S	65.83	25	40-50	2.7	2.1	#	#	Typical RP phenotype with RPE atrophy and fine pigment deposits at macula. ERG: loss of scotopic and photopic response. OCT: outer retinal tubulation at fovea, OD parafoveal loss of EZ and ONL with a very thin ONL preservation at central fovea. CME, OS
HRD-156	proband	F	N			0	RP				S	61.08	55	0-10	2.7	0.22	#	#	Typical RP phenotype with RPE mottling at macula. ERG: loss of scotopic and photopic response. OCT: complete loss of ONL at macula, OD central fovea preservation of a very thin ONL, OS
HRD-157	proband	M	N			0	RP				S	36.58	15	20-30	0	0	*	*	Typical RP phenotype. ERG: loss of scotopic response with reduced photopic response. OCT: parafoveal loss of EZ and ONL with foveal preservation of ONL
HRD-158	proband	F	P	solved	EYS	1	RP	RP	RP	0	AR	42.58	7	30-40	0.7	0.52	#	#	Typical RP phenotype. ERG: loss of scotopic response with markedly reduced photopic response. OCT: parafoveal loss of EZ and ONL with central fovea preservation of ONL
HRD-159	proband	F	N	solved	PRPF31	1	RP	RP	RP	0	S	50.25	15	30-40	0.4	0.7	#	#	Typical RP phenotype. ERG: loss of scotopic and photopic response. OCT: parafoveal loss of EZ and ONL with central fovea preservation of a very thin ONL
HRD-160	proband	F	P	unsolved	ADGRV1	1	RP	RP	RP	0	AR	71.75	55	20-30	2.1	0.4	#	#	mild hearing impairment. RPE atrophy at posterior pole and peripapillary area with pigmented clumps at macula. ERG: loss of photopic response with reduced scotopic response. OCT: irregular retinal architecture ,OU and central fovea preservation of a small piece of ONL, OS. ERM,OD
HRD-162	proband	F	N	solved	CAPN5	1	CRD	Neovascular inflammatory vitreoretinopathy	Neovascular inflammatory vitreoretinopathy	1	S	56.42	25	30-40	2.1	2.1	*	*	RPE atrophy at macula,OU subretinal neovascularization with subretinal hemorrhage, OD. ERG: loss of photopic response with mild reduced scotopic response. OCT: subretinal neovascularization with subretinal hemorrhage, OD generalized loss of outer retina and RPE, OS
HRD-163	proband	F	P			0	RP				S	58.58	15	40-50	2.4	0.4	#	#	Typical RP phenotype with dense pigmented clumps at macula. ERG: extinguished scotopic and photopic response. OCT: generalized loss of outer retina and RPE at macula, OD. irregular retinal architecture with outer retinal tubulation, OS. ERM,OU
HRD-163-1	S	F	P			0	RP				S	0					N/A	N/A	N/A
HRD-164	proband	F	N			0	RP				S	62.67	55	0-10	0	0.05	*	*	Typical RP phenotype. ERG: loss of scotopic response with reduced photopic response. OCT: parafoveal loss of EZ and ONL with foveal preservation of ONL
HRD-165	proband	M	P	solved	PRPH2	1	RP	RP	RP	0	AD	62.17	35	30-40	2.4	2.4	#	#	Typical RP phenotype with diffuse chorioretinal atrophy and pigmented clumps at macula. ERG: loss of scotopic and photopic response. OCT: irregular retinal architecture with outer retinal tubulations. ERM,OU
HRD-165-1	S	M	P	solved	PRPH2	1	RP	RP	RP	0	AD	29.58			0	0	***	***	normal funduscopic appearance. FAF: normal. ERG: normal scotopic and photopic response. OCT: normal
HRD-165-2	S	M	P	solved	PRPH2	1	RP	RP	RP	0	AD	26.67			0	0	***	***	normal funduscopic appearance. FAF: normal. ERG: normal scotopic and photopic response. OCT: normal
HRD-165-3	S	F	P	solved	PRPH2	1	RP	RP	RP	0	AD	23.42			0	0	***	***	normal funduscopic appearance. FAF: normal. ERG: normal scotopic and photopic response. OCT: normal
HRD-166	proband	M	N			0	RP				S	34.17	7	20-30	0.16	0.4	*	#	Typical RP phenotype. ERG: loss of scotopic response with reduced photopic response. OCT: parafoveal loss of EZ and ONL and central foveal preservation of a thin ONL. markedly CME, OD mild CME, OS
HRD-167	proband	F	N	solved	USH2A	1	RP	RP	RP	0	S	54.5	45	0-10	2.7	2.4	#	#	Typical RP phenotype and RPE degeneration at posterior pole. ERG: undetectable scotopic and photopic response. OCT: generalized loss of outer retina at fovea. ERM,OS
HRD-168	proband	F	N	unsolved	FSCN2	1	RP	RP	RP	0	S	56.33	45	10-20	0.22	0.4	#	#	Typical RP phenotype with RPE atrophy at posterior pole. ERG: loss of scotopic and photopic response. OCT: generalized decrease of ONL thickness at fovea
HRD-169	proband	F	P	solved	MERTK	1	RP	RP	RP	0	AR	61.17	15	50-60	2.7	2.7	#	#	Typical RP phenotype with RPE atrophy at posterior pole and pigmented clumps at macula. ERG: loss of scotopic and photopic response. OCT: complete loss of outer retina, RPE and choroid atrophy at macula.
HRD-170	proband	M	N	solved	DRAM2	1	CRD	CRD	CRD	0	AR	44.08	35	0-10	1.3	1.3	#	#	RPE atrophy and pigment deposits at macula. RPE mottling and few pigment clumps at midperiphery. ERG: loss of photopic response with markedly reduced scotopic response. OCT: complete loss of ONL at fovea.
HRD-171	proband	F	N	solved	ROM1	1	RP	RP	RP	0	S	76.17	45	30-40	0.7	3	#	#	diffuse yellow-white dots at midperiphery,OU and fibrotic scar at macula, OS OCT: generalized decrease of ONL thickness with outer retinal tubulations, OD subretinal scar at macula,OS
HRD-172	proband	M	P	solved	USH2A	1	RP	RP	RP	0	AR	61.75	25	40-50	2.4	2.4	#	#	Chorioretinal atrophy at posterior pole with bone spike pigment at midperiphery. ERG: loss of scotopic and photopic response. OCT: genelized loss of outer retina and RPE at macula
HRD-173	proband	M	P	solved	RPGR	1	RP	RP	RP	0	XL	63.58	7	50-60	2.7	2.4	#	#	very pale disc with diffuse chorioretinal atrophy and pigmented clumps at posterior pole. ERG: loss of scotopic and photopic response. OCT: generalized loss of outer retina and RPE with choroid atrophy at parafovea area and complete loss of ONL at fovea.
HRD-173-1	S	F	P			0	RP				S	32			0.1	0	***	***	bone spicule pigments at periphery and RPE mottling at macula. ERG: subnormal scotopic and photopic response. OCT: mild thinning of ONL at macula,OU
HRD-173-2	S	F	P			0	RP				S	25.08			0.1	0	**	***	bone spicule pigments at periphery with pithy pigmentary disturbances at midperiphery,OU ERG: reduced scotopic response with normal photopic response. OCT: normal at macula.
HRD-174	proband	F	N			0	CRD				S	57.67	15	40-50	2.4	2.4	#	#	RPE atrophy at macula with pigment deposits at macula and midperiphery. ERG: loss of scotopic and photopic response. OCT: generalized loss of outer segment and RPE at macula. ERM,OD
HRD-175	proband	M	P	solved	PRPH2	1	CRD	CRD	CRD	0	AD	51.5	15	30-40	0.3	0.4	#	#	diffuse RPE atrophy at macula and midperiphery with scattered pigmented clumps. ERG: loss of photopic and scotopic response. OCT: outer retinal tubulations at macula.
HRD-176	proband	M	N	solved	INVS	1	RP	Nephronophthisis?	RP	0	S	61.58	50	10-20	0.3	0.22	#	#	Typical RP phenotype with RPE degeneration at macula. ERG: loss of scotopic and photopic response. OCT: parafoveal loss of EZ and ONL with very thin ONL preservation at central fovea. Lamellar macular hole, OD ERM,OU
HRD-177	proband	M	N			0	RP				S	59.42	45	10-20	0.3	0.7	#	#	Typical RP phenotype with RPE degeneration at macula. ERG: loss of scotopic and photopic response. OCT: parafoveal loss of EZ and ONL with very thin ONL preservation at central fovea. ERM,OU
HRD-178	proband	M	P	unsolved	ELOVL4	1	MD	Dominant macular dystrophy	dMD	1	AD	35.58	15	20-30	0.05	0.1	#	#	RPE mottling at macula with patchy pigmentary disturbance at midperiphery. ERG: loss of scotopic and photopic response. OCT: parafoveal loss of EZ and ONL with central foveal preservation of thin ONL.
HRD-179	proband	F	N			0	RP				S	60.75	25	30-40	0	0.1	*	*	Typical RP phenotype. ERG: loss of scotopic response with reduced photopic response. OCT: parafoveal loss of EZ and ONL with central fovea preservation of ONL
HRD-180	proband	F	N	solved	EYS	1	RP	RP	RP	0	S	57.67	45	10-20	0.1	0.1	*	*	Typical RP phenotype. ERG: loss of scotopic response with reduced photopic response. OCT: parafoveal loss of EZ and ONL with central fovea preservation of ONL
HRD-181	proband	F	N	unsolved	EYS	1	RP	RP	RP	0	AR	35.25	15	10-20	0.22	0.22	#	#	Typical RP phenotype. ERG: loss of scotopic response with markedly reduced photopic response. OCT: parafoveal loss of EZ and ONL with central fovea preservation of a thin ONL
HRD-182	proband	M	P	solved	USH2A	1	RP	RP	RP	0	AR	47.08	35	10-20	2.4	2.4	#	#	Typical RP phenotype with diffuse chorioretinal atrophy,OU ERG: loss of scotopic and photopic response. OCT: generalized loss of outer retina and chorioretinal atrophy.
HRD-182-1	S	F	P	solved	USH2A	1	RP	RP	RP	0	AR	64			2.4	2.4	#	#	Typical RP phenotype with diffuse chorioretinal atrophy,OU ERG: loss of scotopic and photopic response. OCT: generalized loss of outer retina and chorioretinal atrophy.
HRD-184	proband	F	P	solved	PROM1	1	CRD	CRD	CRD	0	AD	34.58			1.78	2.4	#	#	RPE atrophy at macula with pigment deposits at macula and midperiphery. ERG: loss of scotopic and photopic response. OCT: generalized loss of outer segment and RPE at macula.
HRD-184-1	S	M	P	solved	PROM1	1	CRD	CRD	CRD	0	AD	63.17					N/A	N/A	RPE atrophy at macula with pigment deposits at macula and midperiphery
HRD-184-5	S	F	P	solved	PROM1	1	CRD	CRD	CRD	0	AD	59.08					N/A	N/A	RPE atrophy at macula with pigment deposits at macula and midperiphery
HRD-184-6	S	F	P	solved	PROM1	1	CRD	CRD	CRD	0	AD	50.25					N/A	N/A	RPE atrophy at macula with pigment deposits at macula and midperiphery
HRD-184-7	S	M	P	solved	PROM1	1	CRD	CRD	CRD	0	AD	47.58					N/A	N/A	RPE atrophy at macula with pigment deposits at macula and midperiphery
HRD-185	proband	F	N			0	MD				S	73.92			0.16	0.3	N/A	N/A	RPE degeneration at macula,OU CNV, OS. OCT: RPE degeneration at macula,OU disruption of EZ at fovea, OS
HRD-186	proband	M	N	unsolved	RP1	1	RP	RP	RP	0	S	71	68	0-10	0.3	0.16	#	#	Typical RP phenotype. ERG: loss of scotopic response with reduced photopic response. OCT: parafoveal loss of EZ and ONL with foveal preservation of ONL
HRD-187	proband	F	N			0	RP				S	73.75			2.4	2.4	N/A	N/A	Typical RP phenotype with RPE atrophy at macula: ERG: loss of scotopic and photopic response. OCT: extensive loss of ONL and RPE at macula.
HRD-188	proband	F	N	solved	USH2A	1	US	US	US	0	S	58.67	56	0-10			N/A	N/A	mild hearing impairment. Typical phenotype with diffuse chorioretinal atrophy. ERG: loss of scotopic and photopic response. OCT: generalized loss of outer retina and RPE.
HRD-189	proband	M	N	unsolved	PROM1	1	RP	RP	RP	0	S	60.58	56	0-10	2.1	2.1	#	#	Typical RP phenotype. ERG: undetectable scotopic and photopic response. OCT: parafoveal loss of EZ and ONL with thin ONL preservation at fovea.
HRD-190	proband	F	N	solved	RDH12	1	LCA	LCA	LCA	0	S	42.33	26	10-20	2.4	2.7	#	#	nystagmus. Typical RP phenotype with RPE atrophy and pigmented clumps at macula. ERG: loss of scotopic and photopic response. OCT: complete loss of ONL and RPE at macula
HRD-191	proband	M	N			0	RP				S	54	45	0-10	0.22	0.22	**	**	Typical RP phenotype. ERG: undetectable scotopic and photopic response. OCT: OS/IS disruption and decrease of ONL thickness at macula.
HRD-192	proband	M	N			0	RP				S	52			0.1	0.1	*	*	Typical RP phenotype. ERG: markedly reduced scotopic and photopic response. OCT: generalized decrease of ONL thickness at macula.
HRD-193	proband	M	P	solved	RPGR	1	RP	RP	RP	0	XL	31.58	28	0-10	0.22	0.3	*	*	Typical RP phenotype. ERG: undetectable scotopic and photopic response. OCT: parafoveal loss of EZ and ONL with central fovea preservation of ONL.
HRD-193-1	proband	M	P	unsolved	KIAA1549	1	RP	RP	RP	0	S	64	27	30-40			N/A	N/A	N/A
HRD-194	proband	F	N			0	RP				S	36.92			0.7	0.52	N/A	N/A	Typical RP phenotype with RPE atrophy at macula. ERG: loss of photopic and scotopic response. OCT: extensive loss of ONL at macula.
HRD-195	proband	F	N	solved	CYP4V2	1	BCD	BCD	BCD	0	S	64.58			0.3	0.22	*	*	Typical BCD phenotype. ERG: loss of scotopic response and subnormal photopic response. OCT: parafoveal loss of EZ and ONL, outer retinal tubulation at fovea.
HRD-197	proband	F	N	solved	CYP4V2	1	BCD	BCD	BCD	0	S	72.67			2.7	2.7	N/A	N/A	Diffuse chorioretinal atrophy with pigmented change. ERG: extinguished scotopic and photopic reserpine. OCT: macula schisis, OD complete loss of ONL at macula, OS
HRD-198	proband	F	N	unsolved	IMPG1	1	MD	DMD	dMD	1	S	72.67			1.3	2.4	*	#	chorioretinal atrophy main at macula. FAF: patch hypo-AF at macula area. ERG: severely reduced scotopic and photopic response. OCT: irregular retina architecture with RPE and choroid atrophy at macula.
HRD-199	proband	M	P	solved	RPGR	1	RP	RP	RP	0	XL	58.92	7	40-50	0.4	2.7	*	#	Typical RP phenotype. ERG: undetectable scotopic and photopic response. OCT: parafoveal loss of EZ and ONL with central fovea preservation of ONL, OD complete loss of ONL at fovea, OS
HRD-200	proband	M	N	solved	ABCA4	1	SD	SD	SD	0	S	26			1.48	1.78	*	*	RPE atrophy at macula with pigmentary disturbance in the midperiphery. ERG: loss of photopic response with subnormal scotopic response. FAF: hypo-AF at macula with granular hypo-AF spots at midperiphery. OCT: complete loss of ONL at fovea with decrease of ONL at parafoveal area.
HRD-201	proband	M	P	unsolved	EYS	1	RP	RP	RP	0	AR	61.67			2.4	1.3	#	#	Typical RP phenotype with RPE degeneration at fovea. ERG: loss of scotopic and photopic response. OCT: generalized decrease of ONL at parafoveal are with complete loss of ONL at fovea. ERM,OD
HRD-202	proband	M	N	unsolved	USH2A	1	RP	RP	RP	0	S	56.25			0.22	0.16	#	#	Typical RP phenotype. ERG: loss of scotopic response with markedly reduced photopic response. OCT: parafoveal loss of EZ and ONL with central fovea preservation of a thin ONL.
HRD-203	proband	F	N	solved	ABCA4	1	RP	CRD	CRD	1	S	32			2.7	2.7	#	#	dense pigmented clumps and RPE atrophy at macula and some pigment deposits at midperiphery . ERG: undetectable photopic and scotopic response. OCT: complete loss of ONL and RPE at fovea.
HRD-204	proband	M	P	solved	PRPH2	1	RP	CRD	CRD	1	AD	68.5			2.4	2.4	#	#	chorioretinal atrophy at macula and lower midperiphery area. FAF: hypo-AF at macula and lower mid-periphery area. ERG: undetectable scotopic and photopic response. OCT: complete loss of ONL and RPE at macula area.
HRD-205	proband	M	N	solved	IMPG1	1	RP	RP	RP	0	S	53.67	35	20-30	2.7	2.4	#	#	Typical RP phenotype. ERG: loss of scotopic and photopic response. OCT: parafoveal loss of EZ and ONL with foveal preservation of a thin ONL
HRD-206	proband	M	N	solved	PROM1	1	CRD	CRD	CRD	0	S	25.17			2.1	2.1	*	*	RPE atrophy at macula: ERG: loss of photopic response with subnormal scotopic response. OCT: complete loss of ONL and RPE at fovea.
HRD-207	proband	M	N			0	RP				S	58.17			2.7	2.7	#	#	Typical RP phenotype with RPE atrophy at macula. ERG: loss of scotopic and photopic response. OCT: complete loss of ONL and RPE at fovea
HRD-208	proband	F	N	solved	CYP4V2	1	RP	BCD	BCD	1	S	71.17	55	20-30	2.4	2.4	N/A	N/A	Typical RP phenotype. ERG: loss of scotopic and photopic response. OCT: parafoveal loss of EZ and ONL with central fovea preservation of a very thin ONL. ERM,OU
HRD-209	proband	M	P	solved	PRPF8	1	RP	RP	RP	0	AD	64.5			3	3	N/A	N/A	Typical RP phenotype with diffuse chorioretinal atrophy,OU. OCT: complete loss of ONL and RPE. Retina was very thin.
HRD-209-1	S	M	P	solved	PRPF8	1	RP	RP	RP	0	AD	56.33			1	1	N/A	N/A	Typical RP phenotype with diffuse chorioretinal atrophy,OU. OCT: complete loss of ONL and RPE at fovea.
HRD-210	proband	F	N			0	MD				S	26			0.16	1.78	N/A	N/A	RPE degeneration at macula. OCT: SRF with vitelliform deposit,OS>OD
HRD-211	proband	F	N	solved	CYP4V2	1	BCD	BCD	BCD	0	S	52.17			0.22	0.22	*	*	Typical BCD phenotype with diffuse RPE degeneration. ERG: loss of scotopic response and markedly reduced photopic response. OCT: parafoveal loss of EZ and ONL, outer retinal tubulation at fovea.
HRD-212	proband	M	P	solved	USH2A	1	US	US	US	0	AR	53.67	7	30-40	2.4	2.4	N/A	N/A	Hearing impairment. Typical RP phenotype with RPE atrophy at macula. ERG: undetectable scotopic and photopic response. OCT: generalized loss of outer retina and RPE at macula. ERM,OU
HRD-212-1	S	F	P	solved	USH2A	1	RP	RP	RP	0	AR	55.58			2.4	2.4	N/A	N/A	Typical RP phenotype with RPE atrophy at macula. ERG: undetectable scotopic and photopic response. OCT: generalized loss of outer retina and RPE at macula. Mild ERM,OS
HRD-213	proband	M	N	unsolved	COL11A1	1	RP	SS	SS	1	S	40.83	7	30-40	2.4	2.4	#	#	Typical RP phenotype with RPE degeneration at macula. FAF:irregular hyper-AF and hypo-AF pattern at macula. OCT: loss of ONL and RPE at macula. ERM,OU
HRD-214	proband	M	P	solved	GUCY2D	1	CRD	CRD	CRD	0	AD	61.58			2.4	2.4	N/A	N/A	chorioretinal atrophy at macula with some pigmented clmups at midperiphery. ERG: extinguished scotopic and photopic response. OCT: loss of outer retina and RPE at macula.
HRD-214-1	S	F	P	solved	GUCY2D	1	CRD	CRD	CRD	0	AD	34.5					N/A	N/A	N/A
HRD-215	proband	M	N	solved	BBS2	1	BBS	BBS	BBS	0	S	29.5	3	20-30	2.1	2.4	N/A	N/A	polydactyly of both hands have received operation. Nystagmus. Typical RP phenotype with pigmented deposits at macula. ERG: undetectable photopic and scotopic response. OCT: loss of outer retina and RPE at macula.
HRD-216	proband	F	N	solved	EYS	1	RP	RP	RP	0	S	20.42	15	0-10	0.3	0.4	**	**	Typical RP phenotype. FAF: parafoveal hyper-AF ring with inner hypo-AF at fovea. ERG: undetectable scotopic and photopic response. OCT: parafoveal loss of EZ and ONL with central fovea preservation of ONL
HRD-218	proband	F	P			0	RP				S	41.58	35	0-10	0	0	***	***	RPE mottling at midperiphery. ERG: reduced scotopic and photopic response. OCT: decrease of ONL thickness at macula
HRD-218-5	S	M	P			0	RP				S	74.58	15	60-70	3	3	N/A	N/A	Typical RP phenotype with diffuse chorioretinal atrophy at maucla
HRD-218-7	S	M	P			0	RP				S	61.67	15	50-60	2.7	2.7	N/A	N/A	Typical RP phenotype with diffuse chorioretinal atrophy at maucla
HRD-218-8	S	M	P			0	RP				S	55.83	15	40-50	2.7	2.7	N/A	N/A	Typical RP phenotype with diffuse chorioretinal atrophy at maucla
HRD-219	proband	F	P	unsolved	ADGRV1	1	US	US	US	0	AR	24.08	15	0-10	0	0	***	***	mild hearing impairment. RPE mottling at midpheriphery. ERG: reduced scotopic response with normal photopic response. OCT: mild decrease of ONL at periphery.
HRD-220	proband	M	P	solved	ADGRV1	1	US	US	US	0	AR	47.33	20	20-30	1	1	*	*	moderate hearing impairment. ERG: loss of scotopic response with reduced photopic response. OCT: parafoveal loss of EZ and ONL with central preservation of ONL.
HRD-220-1	S	F	P	solved	ADGRV1	1	US	US	US	0	AR	0					N/A	N/A	N/A
HRD-221	proband	M	N	solved	USH2A	1	RP	RP	RP	0	S	46.08	15	30-40	0.22	0.7	#	#	Typical RP phenotype with RPE atrophy at macula. ERG: undetectable scotopic and photopic response. OCT: parafoveal loss of EZ and ONL with central fovea preservation of a very thin ONL
HRD-222	proband	M	P	unsolved	CFAP410(C21orf2)	1	RP	CRD	RP	0	AR	32.08	25	0-10	0.1	0.16	#	#	Typical RP phenotype. ERG: loss of scotopic and photopic response. OCT: parafoveal loss of EZ and ONL with central preservation of a thin ONL
HRD-222-2	S	F	P			0	RP				AR	58.42	3	50-60	0.8	2.1	#	#	Typical RP phenotype with RPE atrophy at fovea. ERG:loss of scotopic and photopic response. OCT: complete loss of ONL and RPE at fovea with parafoveal preservation of a thin ONL. Vitreomacular traction,OS
HRD-222-3	S	F	P			0	RP				AR	60.75	18	40-50	2.4	2.7	#	#	Typical RP with RPE atrophy at macula. ERG:loss of scotopic and photopic response. OCT: complete loss of outer retina and RPE at macula. ERM,OU
HRD-222-4	S	M	P			0	RP				AR	36.5	15	20-30	0.05	0.16	#	#	Typical RP phenotype. ERG: loss of scotopic and photopic response. OCT: parafoveal loss of EZ and ONL with central preservation of a thin ONL
HRD-224	proband	M	P	unsolved	LRP5	1	RP	RP	RP	0	AD	54	25	30-40	2.4	2.4	#	#	Typical RP phenotype with RPE atrophy at macula. ERG:loss of scotopic and photopic response. OCT: complete loss of ONL and RPE at macula.
HRD-225	proband	M	P	solved	RP1	1	CRD	RP	CRD	0	AD	64.67	25	40-50	0.05	0	**	**	Oval shaped RPE atrophy at macula. FAF: oval shape hypo-AF at macula. ERG: mild reduced scotopic response with loss of photopic response. OCT: complete loss of outer retina and RPE at macula
HRD-225-1	S	F	P	solved	RP1	1	CRD	RP	CRD	0	AD	59.42	15	40-50	1.3	1.3	*	*	Oval shaped RPE atrophy at macula. FAF: oval shape hypo-AF at macula. ERG: mild reduced scotopic response with loss of photopic response. OCT: complete loss of outer retina and RPE at macula
HRD-225-2	S	F	P	solved	RP1	1	CRD	RP	CRD	0	AD	24.5	12	10-20	0	0	**	**	Absence of foveal reflex. ERG:normal scotopic response with subnoral photopic reflex. OCT: decrease of ONL thickness at macula.
HRD-226	proband	M	N			0	RP				S	60	7	50-60	1.4	2.7	#	#	diffuse chorioretinal atrophy. ERG: loss of scotopic and photopic response. OCT: parafoveal loss of EZ and ONL with central preservation of a very thin ONL. OD complete loss of outer retina and RPE at macula,OS ERM,OS
HRD-227	proband	M	N	solved	USH2A	1	RP	RP	RP	0	AR	41.33	26	10-20	0.4	0.4	#	#	Typical RP phenotype with RPE atrophy at macula. ERG: undetectable scotopic and photopic response. OCT: parafoveal loss of EZ and ONL with central fovea preservation of a very thin ONL
HRD-228	proband	M	P	solved	RP2	1	RP	RP	RP	0	XL	47.5	7	40-50	2.7	2.7	#	#	Typical RP phenotype with RPE atrophy at posterior pole. ERG: loss of scotopic and photopic response. OCT: complete loss of outer segment and RPE at macula. VMT,OD
HRD-228-4	S	M	P	solved	RP2	1	RP	RP	RP	0	XL	6.5	3	0-10	0.52	0.52	N/A	N/A	RPE mottling at midperiphery. ERG: reduced scotopic and photopic response. OCT: decrease of ONL thickness at macula
HRD-229	proband	F	N			0	RP				S	68.08	55	10-20	1	1	#	#	Typical RP phenotype with RPE degeneration at macula. ERG: loss of scotopic and photopic response. OCT: parafoveal loss of EZ and ONL with central fovea preservation of a very thin ONL. ERM,OU
HRD-230	proband	F	N	unsolved	IMPG1	1	RP	CRD	RP	0	S	16.75	15	0-10	0	0.22	#	#	Typical RP phenotype with RPE degeneration at macula. ERG: loss of scotopic and photopic response. OCT: parafoveal loss of EZ and ONL with central fovea preservation of a very thin ONL.
HRD-231	proband	M	N			0	BCD				S	56.08	45	10-20	0.16	1.3	#	#	Typical BCD phenotype with RPE atrophy at posterior pole. ERG:loss of scotopic and photopic response. OCT: parafoveal loss of EZ and ONL, outer retinal tubulation at fovea.
HRD-232	proband	M	N	solved	EYS	1	RP	RP	RP	0	AR	46.75	25	20-30	0.22	0.3	#	#	Typical RP phenotype. ERG: undetectable scotopic with markedly reduced photopic response. OCT: parafoveal loss of EZ and ONL with central fovea preservation of ONL.
HRD-233	proband	F	P	solved	CYP4V2	1	RP	BCD	BCD	1	AR	68.67	35	30-40	2.4	2.4	N/A	N/A	Typical BCD phenotype with diffuse chorioretinal atrophy. ERG: undetectable scotopic and photopic response. OCT: complete loss of outer retina and RPE
HRD-233-1	proband	F	P	solved	CDH23	1	US	US	US	0	AR	0					N/A	N/A	N/A
HRD-234	proband	F	P	solved	RHO	1	RP	RP	RP	0	AR	51.83	10	40-50	1.3	1.3	#	#	Typical RP phenotype with RPE degeneration at macula. ERG:undetectable scotopic and photopic response. OCT: paracentral loss of EZ and ONL with central fovea preservation of a very thin ONL.
HRD-234-1	S	M	P	solved	RHO	1	RP	RP	RP	0	AR	28	10	10-20	0.1	0.16	*	*	Typical RP phenotype. ERG:loss of scotopic and reduced photopic response. OCT: parafoveal loss of EZ and ONL with central fovea preservation of ONL
HRD-235	proband	F	N			0	US				S	6.58	0.08	0-10	0.3	0.16	N/A	N/A	severe hearing impairment since birth. Absence of foveal reflex.
HRD-236	proband	M	N	solved	USH2A	1	RP	RP	RP	0	S	40.33	18	20-30	0.16	0.1	#	#	Typical RP phenotype with RPE atrophy at macula. ERG: undetectable scotopic and photopic response. OCT: parafoveal loss of EZ and ONL with central fovea preservation of a very thin ONL. CME,OU
HRD-237	proband	M	P	solved	GUCY2D	1	CRD	CRD	CRD	0	AD	27	20	0-10	1.3	1	**	**	round shape RPE degeneration with mottled pigmentary change at midperiphery. ERG: normal scotoopic response with loss of photopic response. OCT: complete loss of ONL at fovea with parafoveal preservation of a thin ONL
HRD-237-1	S	M	P	solved	GUCY2D	1	CRD	CRD	CRD	0	AD	63.58	15	50-60	1.3	1	*	*	large round shape RPE atrophy with pigmented deposits at macula. ERG: loss of photopic response with mild reduced scotopic response. OCT:complete loss of outer retina and RPE at macula.
HRD-238	proband	F	N	solved	USH2A	1	RP	RP	RP	0	S	80.08	25	50-60	2.1	2.1	#	#	Typical RP phenotype with RPE atrophy at macula. ERG: undetectable scotopic and photopic response. OCT: generalized loss of outer retina and RPE at macula. Mild ERM,OU
HRD-239	proband	F	N	solved	NR2F1	1	Optic atrophy	Bosch-Boonstra-Schaaf optic atrophy syndrome	Optic atrophy	0	S	12.17	3	0-10	0.8	0.8	N/A	N/A	mild pale disc. VEP: unrecordable response. OCT: generalized decreased RNFL thicknes,OU
HRD-240	proband	M	N			0	CRD				S	60.42	35	20-30	1.52	2.1	N/A	N/A	diffuse chorioretinal atrophy and few pigmented deposits at macula. ERG: undetectable scotopic and photopic response. OCT: generalized loss of ONL and RPE at macula.
HRD-241	proband	M	N	solved	TTLL5	1	CRD	CRD	CRD	0	AR	48.58	18	20-30	1.3	1.3	**	**	Oval shaped RPE atrophy at macula. FAF: oval shape hypo-AF at macula. ERG: mild reduced scotopic response with loss of photopic response. OCT: complete loss of outer retina and RPE at macula
HRD-242	proband	F	P	solved	USH2A	1	RP	RP	RP	0	AR	72.83	35	40-50	2.1	2.1	#	#	Typical RP phenotype with RPE atrophy at macula. ERG: undetectable scotopic and photopic response. OCT: generalized loss of outer retina and RPE at macula. ERM,OD Vitreomacular traction,OS
HRD-243	proband	M	N	solved	USH2A	1	US	US	US	0	S	57.42	45	10-20	0.52	0.7	#	#	mild hearing impairment. Typical RP phenotype. ERG: undetectable scotopic and photopic response. OCT: parafoveal loss of EZ and ONL with central fovea preservation of a very thin ONL. CME,OU
HRD-245	proband	F	N	solved	PDE6B	1	RP	RP	RP	0	S	58.83	35	20-30	1.3	2.1	#	#	Typical RP phenotype with RPE atrophy at fovea. ERG:loss of scotopic and photopic response. OCT: complete loss of ONL and RPE at fovea with parafoveal preservation of a very thin ONL. ERM,OD
HRD-246	proband	M	P	unsolved	ELOVL4	1	RP	RP	RP	0	AD	27.83	17	0-10	0.3	0	*	*	Typical RP phenotype. ERG: loss of scotopic response with reduced photopic response. OCT: parafoveal loss of EZ and ONL with central fovea preservation of ONL. Mild ERM,OU
HRD-247	proband	M	P	solved	PRPH2	1	RP	RP	RP	0	AD	25	7	10-20	0.1	0.05	*	*	Typical RP phenotype. ERG: loss of scotopic response with reduced photopic response. OCT: parafoveal loss of EZ and ONL with central fovea preservation of ONL.
HRD-247-1	S	F	P	solved	PRPH2	1	RP	RP	RP	0	AD	60.33	15	40-50			#	#	Typical RP phenotype with RPE atrophy at macula. ERG:undetectable scotopic and photopic response. OCT: generalized loss of outer retina and RPE at macula.
HRD-248	proband	F	P	solved	EYS	1	RP	RP	RP	0	AR	52.33	15	40-50	0.3	2.4	#	#	macular hole of left eye receive vitrectomy surgery. Typical RP phenotype with RPE degeneration at posterior pole. ERG: loss of scotopic and photopic response. OCT: parafoveal loss of EZ and ONL with central preservation of a very thin ONL,OD Generalized loss of outer retina and RPE at macula
HRD-249	proband	F	N	unsolved	KIAA1549	1	RP	RP	RP	0	S	65.58	35	30-40	2.7	2.4	#	#	Typical RP phenotype with RPE atrophy at macula. ERG: loss of scotopic and photopic response. OCT: generalized loss of outer retina and RPE at macula. Mild ERM,OU
HRD-250	proband	M	N			0	CRD				S	67.83	65	0-10	1.3	0	#	**	RPE degeneration at macula. ERG: loss of photopic response with mild reduced scotopic response. OCT: complete loss of ONL and RPE at fovea, OD. paracentral loss of EZ and ONL with central fovea preservation of ONL, OS
HRD-251	proband	F	N			0	RP				S	36	25	10-20	0	0	*	*	Typical RP phenotype. ERG: loss of scotopic response with reduced photopic response. OCT: parafoveal loss of EZ and ONL with central fovea preservation of ONL.
HRD-252	proband	M	N	solved	EYS	1	RP	RP	RP	0	AR	44.92	7	30-40	1.7	1.7	#	#	Typical RP phenotype with RPE degeneration at macula. ERG:loss of scotopic and photopic response. OCT: generalized loss of outer retina and RPE at macula.
HRD-253	proband	F	N			0	RP				S	59.42	55	0-10	2.4	0.7	#	***	Typical RP phenotype. ERG: loss of scotopic response with markedly reduced photopic response, OD. Subnormal scotopic and photopic response, OS. OCT: paracentral loss of EZ and ONL with central fovea preservation of ONL. ERM, OU
HRD-254	proband	M	P			0	Choroideremia				XL	19.92	1	10-20	0.7	0.7	*	*	diffuse chorioretinal atrophy. ERG: loss of scotopic and photopic response. OCT: generalized decrearsed of ONL at macula.
HRD-254-1	S	M	P			0	Choroideremia				XL	0					*	*	diffuse chorioretinal atrophy. ERG: loss of scotopic and photopic response. OCT: generalized decrearsed of ONL at macula.
HRD-255	proband	F	P	solved	PRPF6	1	RP	RP	RP	0	AD	30.25	3	20-30	0.8	1.3	#	#	Typical RP phenotype with fine pigment deposit at macula. Very pale disc and sheathing vessels. ERG: loss of scotopic and photopic response. OCT: generalized loss of outer retina and RPE at macula.
HRD-255-1	S	F	P	solved	PRPF6	1	RP	RP	RP	0	AD	55.08					N/A	N/A	N/A
HRD-256	proband	F	P			0	BBS				S	66.17	35	30-40	2.7	2.7	#	#	cerebellar ataxia for more than 10 years. Typical RP phenotype with diffuse chorioretinal atrophy at posterior pole. ERG: extinguished scotopic and photopic response. OCT: generalized loss of outer retina and RPE at macula.
HRD-257	proband	M	N			0	RP				S	78.25	55	20-30	0.7	0.4	#	#	Typical RP phenotype with chorioretinal atrophy at posterior pole.ERG: undetectable scotopic and photopic response. OCT: complete loss of outer retina and RPE at macula, OD. Parafoveal loss of EZ and ONL with central fovea preservation of ONL, OS. ERM,OS
HRD-258	proband	M	N	solved	USH2A	1	RP	RP	RP	0	S	63.67	35	30-40	2.4	2.4	#	#	Typical RP phenotype with RPE atrophy at macula. ERG: undetectable scotopic and photopic response. OCT: generalized loss of outer retina and RPE at macula. ERM with intraretinal cyst, OD
HRD-260	proband	M	N	unsolved	PCDH15	1	US	RP	US	0	S	56.17	25	30-40	1.3	1.3	N/A	N/A	moderate hearing impairment. Typical RP phenotype with RPE atrophy at macula. ERG: undetectable scotopic and photopic response. OCT: parafoveal loss of EZ and ONL with central fovea preservation of a thin ONL
HRD-261	proband	M	N	solved	RP1L1	1	RP	RP	RP	0	S	53.42	45	0-10	0.05	0.05	**	**	chorioretinal atrophy at periphery with macular sparing. ERG: reduced scotopic response with nornal photopic response. Normal OCT anatomy.
HRD-262	proband	F	N	solved	PRPF6	1	RP	RP	RP	0	S	63.08	55	10-20	2.4	2.4	#	#	Typical RP phenotype with chorioretinal atrophy at posterior pole.ERG: undetectable scotopic and photopic response. OCT: complete loss of outer retina and RPE at macula.
HRD-263	proband	F	P			0	RP				S	58.67	30	20-30	0.22	0.4	#	#	Typical RP phenotype with RPE degeneration at macula. ERG: loss of scotopic and photopic response. OCT: parafoveal loss of EZ and ONL with central fovea preservation of a thin ONL. ERM with lamellar macular hole,OU
HRD-264	proband	F	P	solved	TULP1	1	LCA	LCA	LCA	0	AR	47.17	3	40-50	0.22	0.4	#	#	Typical RP phenotype with RPE atrophy and pigment deposits at fovea. ERG: loss of scotopic and photopic response. OCT: complete loss of ONL in the central fovea with parafoveal preservation of a thin ONL.
HRD-265	proband	F	N			0	US				S	53.92	35	20-30	1.3	1	#	#	Hearing impairment. Typical RP phenotype with RPE degeneration at macula. ERG: undetectable scotopic and photopic response. OCT: parafoveal loss of EZ and ONL with central fovea preservation of a thin ONL
HRD-266	proband	M	P			0	RP				S	53.33	7	40-50	0.52	0.52	#	#	Typical RP phenotype with RPE degeneration at macula. ERG:loss of scotopic and photopic response. OCT: parafoveal loss of EZ and ONL with central fovea preservation of ONL. Mild ERM,OU
HRD-267	proband	F	N	solved	RDH12	1	CRD	CRD	CRD	0	AR	18.17	7	10-20	0.52	0.4	*	*	large round shape RPE atrophy with pigmented deposits at macula. ERG: loss of photopic response with mild reduced scotopic response. OCT:complete loss of outer retina and RPE at macula.
HRD-268	proband	M	N			0	CRD				S	58.42	50	0-10	2.1	0.05	*	*	RPE degeneration with yellowish deposits at macula and pigmented disturbance at midperiphery. ERG:loss of photopic response with reduced scotopic response. OCT: generalized decreased of ONL with RPE degeneration at macula.
HRD-269	proband	F	N			0	RP				S	29.83	25	0-10	0.3	0.1	***	***	RPE mottling at macula and midperiphery. ERG: reduced photopic response with normal scotopic response. Normal OCT anatomy.
HRD-270	proband	F	N	solved	RPGRIP1	1	LCA	LCA	LCA	0	AR	4.92	0.5	0-10			N/A	N/A	nystagmus was noted since 6 months. VEP: delayed P1 latency, OD:184ms, OS:175ms. Mottled pigmentary change at mid-periphery.
HRD-271	proband	F	P			0	CRD				S	31.08	16	10-20	0.52	0.7	**	**	RPE atrophy with pigmented clumps at macula. Few vitreous strands were observed in both eyes. ERG: loss of photopic response with mild reduced scotopic response. OCT: complete loss of ONL at central fovea with parafoveal preservation of a thin ONL.
HRD-272	proband	F	P	solved	CA4	1	RP	RP	RP	0	AD	45.83	16	20-30	0.22	1.3	#	#	Amblyoipa, OS. Typical RP phenotype with RPE degeneration at macula. ERG:loss of scotopic and photopic response. OCT: parafoveal loss of EZ and ONL with central fovea preservation of a very thin ONL.
HRD-273	proband	M	N	solved	USH2A	1	US	US	US	0	AR	36.17	12	20-30	0.22	0.4	#	#	mild hearing impairment. Typical RP phenotype. ERG: undetectable scotopic and photopic response. OCT: parafoveal loss of EZ and ONL with central fovea preservation of a very thin ONL. Mild CME,OS
HRD-274	proband	F	N	solved	CDH23	1	US	US	US	0	S	69.83	60	0-10	0.7	2.4	#	#	mild hearing impairment. Typical RP phenotype with RPE degeneration at fovea. ERG: undetectable scotopic and photopic response. OCT: generalized decrease of ONL thickness and RPE at macula.
HRD-275	proband	M	N	solved	OFD1	1	RP	RP	RP	0	S	49.92	4	40-50	0.22	0.4	#	#	Typical RP phenotype. ERG: undetectable scotopic and photopic resopnse. OCT: parafoveal loss of EZ and ONL with central fovea preservation of ONL
HRD-276	proband	F	N			0	RP				S	67.17	15	50-60	3	3	N/A	N/A	Typical RP with diffuse chorioretinal atrophy. Very pale disc and sheathing vessels. ERG:extinguished scotopic and photopic response. OCT: complete loss of outer retina, RPE and choroid atrophy. Very thin retina.
HRD-277	proband	F	N			0	RP				S	47.08	40	0-10	0.05	0	***	***	RPE mottling at posteior pole and midperiphery. ERG: mild reduced scotopic and photopic response. Normal OCT anatomy.
HRD-278	proband	F	P	solved	CRB1	1	LCA	LCA	LCA	0	AR	33.08	7	20-30	2.7	2.7	#	#	Typical RP phenotype with RPE atrophy and pigment deposits at macula. ERG: loss of scotopic and photopic response. OCT: complete loss of outer retina, RPE and choroid atrophy at macula.
HRD-278-1	S	M	P	solved	CRB1	1	LCA	LCA	LCA	0	AR	35.08	7	20-30	2.7	2.7	N/A	N/A	Typical RP phenotype with RPE atrophy and pigment deposits at macula. ERG: loss of scotopic and photopic response. OCT: complete loss of outer retina, RPE and choroid atrophy at macula.
HRD-279	proband	M	N	solved	CRB1	1	LCA	LCA	LCA	0	AR	5.83	0.75	0-10	1.4	1.4	#	#	RPE degeneration with pigment deposits at macula and pigmented disturbance at midperiphery. ERG:loss of photopic response with reduced scotopic response. OCT: generalized decreased of ONL with RPE degeneration at macula.
HRD-280	proband	F	P	solved	USH2A	1	US	US	US	0	AR	47.83	10	30-40	0.4	0.52	#	#	mild hearing impairment. Typical RP phenotype. ERG: undetectable scotopic and photopic response. OCT: parafoveal loss of EZ and ONL with central fovea preservation of a very thin ONL. ERM,OU
HRD-281	proband	M	N			0	RP				S	26.17	20	0-10	0	0.1	***	***	mottled pigment change at posteior pole and midperiphery. ERG: mild reduced scotopic and photopic response. OCT: mild decrease of ONL thickness at macula.
HRD-282	proband	F	N			0	RP				S	63	55	0-10	0.4	0.3	**	**	RPE degeneration at macula and mottled pigment change at midperiphery. ERG: mild reduced scotopic and photopic response. OCT: mild decrease of ONL thickness at macula.
HRD-283	proband	F	N			0	RP				S	58.67	25	30-40	0.4	0.4	*	*	RPE degeneration at posterior pole and midperiphery. ERG: loss of scotopic and photopic response. OCT: generalized decrease of ONL thickness at macula. Very thin retina, CRT<150μm
HRD-284	proband	F	P	solved	PRPF6	1	RP	RP	RP	0	AD	59.5	35	20-30	0.7	0.16	#	#	Typical RP phenotype. ERG: loss of scotopic response with markedly reduced photopic response. OCT:parafoveal loss of EZ and ONL with central fovea preservation of ONL. Mild ERM,OD
HRD-284-1	S	F	P	solved	PRPF6	1	RP	RP	RP	0	AD	57.5	50	0-10	0.1	0	#	#	Typical RP phenotype. ERG: loss of scotopic response with markedly reduced photopic response. OCT:parafoveal loss of EZ and ONL with central fovea preservation of ONL. CME,OU
HRD-284-4	S	F	P	solved	PRPF6	1	RP	RP	RP	0	AD	25.25	25	0-10	0.1	0.1	**	**	Typical RP phenotype. ERG: markedly reduced scotopic response with normal photopic response. OCT: mild decrease of ONL thickness at macula
HRD-285	proband	M	N			0	RP				S	28	25	0-10	0.7	0.7	N/A	N/A	RPE mottling at posterior pole. ERG: normal scotopic response with markedly reduced photopic response. OCT: ONL thickness at normal range.
HRD-286	proband	F	N	solved	EYS	1	RP	RP	RP	0	S	65.33	35	30-40	0.7	0.7	#	#	Typical RP phenotype. ERG: loss of scotopic and photopic response. OCT: parafoveal loss of EZ and ONL with central fovea preservation of ONL
HRD-287	proband	M	N			0	CRD				S	68.75	55	10-20	0.3	0.22	N/A	N/A	RPE atrophy at posterior pole with few pigmented deposits at midperiphery. OCT: generalized decrease of ONL and RPE degeneration at macula. ERM,OD
HRD-288	proband	M	N			0	RP				S	58.17	53	0-10	0.05	0.3	*	*	Typical RP phenotype. ERG:loss of scotopic response with reduced photopic response. OCT: parafoveal loss of EZ and ONL with central fovea preservation of ONL. Mild CME,OS mild ERM,OD
HRD-290	proband	F	N			0	RP				S	36.42	25	10-20	0	0	*	*	Typical RP phenotype. ERG: loss of scotopic response with reduced photopic response. OCT: parafoveal loss of EZ and ONL with central fovea preservation of ONL.
HRD-291	proband	F	N	solved	ABCA4	1	RP	CRD	RP	0	S	54.08	25	30-40	0.52	0.7	#	#	Typical RP phenotype. OCT: parafoveal loss of EZ and ONL with central fovea preservation of ONL
HRD-292	proband	F	N			0	RP				S	50	25	20-30	0.52	0.4	#	#	Typical RP phenotype. OCT: parafoveal loss of EZ and ONL with central fovea preservation of ONL
HRD-293	proband	F	P	solved	PRPF8	1	RP	RP	RP	0	AD	37.25	30	0-10	0.22	0.1	#	#	Typical RP phenotype. ERG: loss of scotopic and photopic response. OCT: parafoveal loss of EZ and ONL with central fovea preservation of ONL
HRD-294	proband	F	N			0	RP				S	32.42	15	20-30	0.05	0.16	*	*	diffuse RPE mottling at midperiphery. OCT: ONL thickness at normal range
HRD-295	proband	M	N	solved	PROM1	1	CRD	CRD	CRD	0	S	64.75	25	40-50	1.3	1.3	#	#	Oval shaped RPE atrophy at macula. FAF: oval shape hypo-AF at macula. ERG: mild reduced scotopic response with loss of photopic response. OCT: complete loss of outer retina and RPE at macula
HRD-296	proband	F	N	solved	IFT140	1	LCA	LCA	LCA	0	AR	1.83	0.5	0-10			N/A	N/A	Nystagmus. VEP: flat. Pink disc and margin clear,OU normal appearance fundus.
HRD-297	proband	F	N			0	RP				S	19.75	3	10-20	1.3	1.3	N/A	N/A	Nystagmus. RPE mottling at midperiphery. OCT: mild decrease of ONL at macula
HRD-298	proband	M	N	solved	ABCA4	1	SD	SD	SD	0	S	60.17	55	0-10	0.22	0.52	*	*	RPE atrophy and pigmented deposits at macula and yellowish flecks at midperiphery. FAF: hypo-AF at macula area. ERG: undetectable scotopic and photopic response. OCT:complete loss of outer retina and RPE at macula.
HRD-299	proband	M	N			0	RP				S	40.17	30	0-10	0.52	0.4	#	#	Typical RP phenotype. ERG: loss of scotopic and photopic response. OCT: parafoveal loss of EZ and ONL and central fovea preservation of a thin ONL.
HRD-300	proband	F	N	solved	CDH23	1	US	US	US	0	S	49.67	35	10-20	1.3	0.16	#	#	RD of right eye had received vitretomy surgery at 38 y/o. mild hearing impairment. Typical RP phenotype with chorioretinal atrophy at lower portion. OCT: complete loss of outer retina and RPE, OD parafoveal loss of EZ and ONL with central fovea preservation of a very thin ONL,OS
HRD-301	proband	M	N	unsolved	CC2D2A	1	RP	RP	RP	0	S	62.5	55	0-10	0	0	*	*	Typical RP phenotype. ERG:undetectable scotopic response with subnormal photopic response. OCT: parafoveal loss of EZ and ONL with central fovea preservation of ONL
HRD-302	proband	M	N	solved	IMPDH1	1	MD	RP	RP	1	S	62.58			0	0.52	N/A	N/A	RPE degeneration at mid-periphery,OU RPE atrophy at fovea, OS. ERG: subnormal scotopic and photopic response. OCT: ONL preservation at macula,OU RPE atrophy, OS
HRD-303	proband	M	N	solved	CYP4V2	1	BCD	BCD	BCD	0	AR	76.92			2.4	1.78	#	#	diffuse chorioretinal atrophy and the sclera is visible at posterior pole. ERG: extinguished scotopic and photopic response. OCT: loss of outer retina, RPE and choroid atrophy at macula.
HRD-304	proband	F	N	solved	USH2A	1	US	US	US	0	S	45			1.18	0.05	#	#	RD of right eye had received pneumatic retinopexy 28 years ago. mild hearing impairment. Typical RP phenotype with RPE degeneration at macula. FAF: parafoveal hypo-AF ring with inner hyper-AF at fovea. OCT: parafoveal loss of EZ and RPE with central foveal preservation of a very thin retina.
HRD-305	proband	F	N	solved	USH2A	1	RP	RP	RP	0	S	62.83			0.22	0.4	#	#	Typical RP phenotype with RPE mottling at macula. ERG:undetectable scotopic and photopic response. FAF: parafoveal hypo-AF ring with inner hyper-AF at fovea. OCT: parafoveal loss of EZ and ONL with central fovea preservation of ONL. Vitreomacular traction with inner retinal cysts, OS
HRD-306	proband	M	N	solved	EYS	1	RP	RP	RP	0	AR	61.58			0.3	2.1	#	#	Typical RP phenotype with RPE atrophy at mid-periphery. ERG: loss of scotopic and photopic response. OCT: parafoveal loss of EZ and ONL with central foveal preservation of ONL. CME,OS
HRD-307	proband	M	N	unsolved	SAMD11	1	RP	RP	RP	0	S	35.5			2.7	2.7	#	#	diffuse chorioretinal atrophy with very pale disc and sheathing vessels. ERG: extinguished scotopic and photopic response. OCT: loss of outer retina, RPE and choroid atrophy at macula.
HRD-308	proband	F	N			0	RP				S	47.17			0.16	0.05	N/A	N/A	bone spicule-like pigmentation at midperiphery with RPE mottling at macula. ERG: subnormal scotopic and photopic response. OCT: generalized decreased of ONL at macula.
HRD-309	proband	F	N	solved	EYS	1	RP	RP	RP	0	S	49.58			2.1	2.1	#	#	Typical RP phenotype with chorioretinal atrophy at macula. ERG: undetectable scotopic and photopic response. OCT: loss of outer retina, RPE and choroid atrophy at macula.
HRD-310	proband	F	N	solved	ABCA4	1	CRD	CRD	CRD	0	S	30.92			2.1	2.1	#	#	RPE atrophy and pigmented deposits at macula and extended to midperiphery. ERG: undetectable scotopic and photopic response. OCT:complete loss of outer retina and RPE at macula.
HRD-311	proband	M	N	solved	RHO	1	RP	RP	RP	0	AD	69.33			2.7	2.4	N/A	N/A	Typical RP phenotype with RPE atrophy at macula. OCT: complete loss of outer retina and RPE at macula. ERM with intraretinal cysts, OS
HRD-312	proband	F	N	solved	ABCA4	1	CRD	CRD	CRD	0	S	64.67			2.1	2.1	N/A	N/A	RPE atrophy with pigment deposit at macula and pigmented disturbance at midperiphery. FAF: hypo-AF at macula. ERG: loss of scotopic and photopic response. OCT: generalized loss of outer retina and RPE at macula.
HRD-313	proband	F	N			0	RP				S	67.08	43	20-30	0.4	1	N/A	N/A	Typical RP phenotype with RPE mottling at macula. FAF: parafoveal hyper-AF ring. OCT: parafoveal loss of EZ and ONL with central foveal preservation of ONL.
HRD-314	proband	M	N	unsolved	ADGRV1	1	US	US	US	0	S	61.75			0.22	0.4	N/A	N/A	mild hearing impairment. Typical RP phenotype with RPE atrophy at posteior pole. ERG: loss of scotopic and photopic response. OCT: parafoveal loss of EZ and ONL with central foveal preservation a very thin ONL. ERM,OU
HRD-315	proband	M	N	solved	LRP5	1	MD	Wagner and erosive vitreoretinopathy; familial exudative vitreoretinopathy	MD	0	S	63.33			0.52	0.7	**	**	parafoveal RPE degeneration. FAF: parafoveal hypo-AF ring with small inner hyper-AF at fovea. OCT: loss of outer retina and RPE at macula. ERM, OU
HRD-316	proband	F	N			0	RP				S	74.25					N/A	N/A	N/A
HRD-317	proband	M	P	solved	RIMS1	1	RP	CRD	RP	0	S	33.75			0.16	0.16	*	#	Typical RP phenotype. ERG: loss of scotopic response with markedly reduced photopic response. OCT:parafoveal loss of EZ and ONL with central fovea preservation of ONL.
HRD-317-1	S	M	P	solved	RIMS1	1	RP	CRD	RP	0	S	37.33			0.16	0	#	#	Typical RP phenotype with parafoveal RPE degeneration. FAF: parafoveal hypo-AF ring with inner hyper-AF at fovea. ERG: loss of scotopic and photopic response. OCT:parafoveal loss of EZ and ONL with central fovea preservation of ONL.
HRD-318	proband	F	N	solved	EYS	1	RP	RP	RP	0	S	45.17	40	0-10			N/A	N/A	Typical RP phenotype. ERG: loss of scotopic and photopic response. OCT: ERM with lamellar macular hole, OD parafoveal loss of EZ and ONL with foveal preservation of very thin ONL,OS
HRD-319	proband	M	N	solved	CYP4V2	1	BCD	BCD	BCD	0	AR	40	30	10-20	0.3	0.52	*	*	Typical BCD phenotype with RPE atrophy at posterior pole. ERG:loss of scotopic response with severely reduced photopic response. OCT: parafoveal loss of EZ and ONL, outer retinal tubulation at fovea.
HRD-321	proband	M	N	solved	PITPNM3	1	RP	CRD	RP	0	AD	57.75			0.8	1	#	#	Typical RP phenotype with RPE atrophy at macula. ERG: undetectable scotopic and photopic response. OCT: generalized decrease of ONL thickness and RPE degeneration at macula. Mild ERM,OU
HRD-322	proband	F	N	solved	RDH12	1	LCA	LCA	LCA	0	S	7.25	1	0-10	1	1	N/A	N/A	subtle nystagmus. Typical RP phenotype with RPE degeneration at macula. OCT: complete loss of ONL at fovea with parafoveal preservation of a thin ONL.
HRD-323	proband	M	N	solved	IMPDH1	1	RP	RP	RP	0	S	63.25			0.3	0.4	*	*	Typical RP phenotype. ERG: loss of scotopic response with markedly reduced photopic response. OCT: parafoveal loss of EZ and ONL with central fovea preservation of ONL. ERM,OU
HRD-327	proband	M	N	unsolved	CA4	1	RP	RP	RP	0	S	38.83			0.3	0.52	*	*	Typical RP phenotype. ERG: loss of scotopic with subnormal photopic response. OCT: parafoveal loss of EZ and ONL with central fovea preservation of ONL. CME,OU
HRD-328	proband	F	N	solved	COL11A1	1	SS	SS	SS	0	S	55.67	43	10-20	2.7	2.7	#	#	Typical RP phenotype with RPE atrophy at macula. ERG:loss of scotopic and photopic response. OCT:generalized loss of outer retina and RPE at macula.
HRD-329	proband	M	N	solved	RCBTB1	1	RP	RP	RP	0	S	59.83			1.78	0.3	N/A	N/A	diffuse chorioretinal atrophy with few pigment deposits. ERG: loss of scotopic and photopic response. OCT: loss of ONL and RPE at fovea with parafoveal outer nuclear tubulations
HRD-330	proband	F	N			0	RP				S	37.75	25	10-20	1	2.1	#	#	mild hearing impairment. Typical RP phenotype. ERG:undetectable scotopic and photopic response. OCT: diffuse CME,OU
HRD-331	proband	M	N	solved	MERTK	1	RP	RP	RP	0	S	63.58			2.7	2.7	#	#	Typical RP phenotype with diffuse chorioretinal atrophy. ERG:extinguished scotopic and photopic response. OCT: complete loss of ONL, RPE and choroid atorphy at macula.
HRD-332	proband	M	N	solved	ABCA4	1	CRD	CRD	CRD	0	S	72.67			2.4	2.4	N/A	N/A	diffuse chorioretinal atrophy and scatter pigmented clumps over the retina. ERG: extinguished scotopic and photopic response. OCT: complete loss of outer retina, RPE and choroid atrophy at macula.
HRD-333	proband	M	P	solved	CHM	1	Choroideremia	Choroideremia	Choroideremia	0	XL	65.17	55	0-10	2.1	2.7	N/A	N/A	diffuse chorioretinal atrophy with pigmented clumps and visible sclera. ERG: undetectable scotopic and photopic response. OCT: complete loss of ONL, RPE and choroid atrophy.
HRD-335	proband	M	N	solved	EYS	1	RP	RP	RP	0	S	66.58					#	#	Typical RP phenotype with ring shape of RPE degeneration. FAF: parafoveal hyper-AF ring. ERG: loss of scotopic and photopic function. OCT: parafoveal loss of EZ and ONL with central fovea preservation of thin ONL.
HRD-336	proband	M	P	solved	CHM	1	Choroideremia	Choroideremia	Choroideremia	0	XL	66.5			2.4	2.4	N/A	N/A	diffuse chorioretinal atrophy with pigmented clumps and visible sclera. ERG: undetectable scotopic and photopic response. OCT: complete loss of ONL, RPE and choroid atrophy. ERM,OS
HRD-337	proband	M	N	unsolved	MFN2	1	RP	DOA with neuropathy	DOA	1	S	69.42			2.4	2.1	N/A	N/A	diffuse chorioretinal atrophy with pigmented clumps. Pale disc,OU. ERG: loss of scotopic and photopic response. OCT: complete loss of outner retina, RPE and choroid atrophy.
HRD-338	proband	M	N			0	AS				S	57.83	48	0-10	0.16	2.4	#	#	Typical RP phenotype with RPE degeneration at macula. ERG: loss of scotopic response with markedly reduced photopic response. OCT: parafoveal loss of EZ and ONL with central fovea preservation of a very thin ONL, OD. complete loss of outer retina at macula,OS
HRD-339	proband	F	N	solved	USH2A	1	RP	RP	RP	0	S	42.5	31	10-20	1.78	1.78	#	#	Typical RP phenotype with RPE atrophy at macula. ERG: undetectable scotopic and photopic response. OCT: parafoveal loss of EZ and ONL and central preservation of a very thin ONL
HRD-340	proband	F	N			0	RP				S	0					N/A	N/A	Typical RP phenotype. OCT: parafoveal loss of EZ and ONL with central fovea preservation of ONL
HRD-341	proband	M	N	unsolved	COL2A1	1	CRD	SS	SS	1	S	38.83	33	0-10	1	1	*	*	RPE atrophy at posterior pole,OU with pigmented clumps at macula, OS. ERG: markedly reduced scotopic and photopic response. OCT: parafoveal loss of EZ and ONL with central fovea preservation of a very thin ONL.
HRD-342	proband	F	N			0	LCA				S	21.58	5	10-20	0	0	**	**	Typical RP phenotype. FAF: parafoveal hyper-AF ring. ERG: loss od scotopic and photopic response. OCT: parafoveal loss of EZ and ONL with central fovea preservation of ONL
HRD-343	proband	F	N			0	US				S	57.42			0.3	0.4	#	#	Typical RP phenotype with RPE mottling at posterior pole. ERG: loss of scotopic and photopic response. OCT: parafoveal loss of EZ and ONL with central fovea preservation of a thin ONL
HRD-344	proband	F	N			0	RP				S	62.5					N/A	N/A	Typical RP phenotype. ERG:loss of scotopic and photopic response. OCT:parafoveal loss of EZ and ONL with central fovea preservation of a thin ONL
HRD-345	proband	F	P			0	RP				S	59.33	45	10-20	0.3	0.52	N/A	N/A	Typical RP phenotype. FAF: parafoveal hyper-AF ring. ERG:loss of scotopic and photopic response. OCT:parafoveal loss of EZ and ONL with central fovea preservation of a thin ONL
HRD-346	proband	F	N			0	RP				S	57.08					N/A	N/A	Typical RP phenotype. . ERG:loss of scotopic and photopic response. OCT:parafoveal loss of EZ and ONL with central fovea preservation of a thin ONL
HRD-347	proband	F	P	solved	MFSD8	1	CRD	CRD	CRD	0	AR	39.08	18	20-30	0	0	N/A	N/A	RPE mottling at macula. ERG: normal scotopic resonse with mild reduced photopic resopnse. OCT: mild decrease of ONL thickness.
HRD-348	proband	M	N	solved	RPGR	1	RP	RP	RP	0	S	39.67	30	0-10	3	2.4	#	#	Typical RP phenotype with diffuse chorioretinal atrophy witih pigmented deposits at macula. ERG: undetectable scotopic and photopic response. OCT:complete loss of outer retina and RPE at macula.
HRD-349	proband	M	N	solved	EYS	1	RP	RP	RP	0	S	42.17	20	20-30	2.7	2.4	#	#	Typical RP. ERG:undetectable scotopic and photopic response. OCT: parafoveal loss of EZ and ONL with central fovea preservation of a thin ONL
HRD-350	proband	M	N			0	RP				S	25.08	23	0-10	0	0	#	#	generalized attenuation of artery and diffuse RPE mottling. ERG: loss of scotopic and photopic response. OCT: parafoveal loss of EZ and ONL with central fovea preservation of a thin ONL.
HRD-351	proband	M	N	solved	USH2A	1	RP	RP	RP	0	S	60.92	55	0-10	0.52	0.4	#	#	Typical RP phenotype with RPE atrophy at macula. ERG: undetectable scotopic and photopic response. OCT: parafoveal loss of EZ and ONL and central preservation of a very thin ONL
HRD-352	proband	M	P	unsolved	GPR179	1	RP	RP	RP	0	AR	37	25	10-20	0.22	0.16	#	#	Typical RP phenotype. ERG: loss of scotopic and photopic response. OCT: ERM and CME,OU
HRD-358	proband	M	N	solved	HK1	1	RP	RP	RP	0	S	38.75	35	0-10	0.22	0.16	#	#	Typical RP phenotype. ERG: loss of scotopic and photopic resposne. OCT:parafoveal loss of EZ and ONL with central fovea preservation of a thin ONL.mild CME,OU
HRD-359	proband	F	N	solved	EFEMP1	1	MD	Doyne honeycomb retinal degeneration	Doyne honeycomb retinal degeneration	1	S	50.83	17	30-40	0	0	*	*	RPE degeneration at posterior pole and midperiphery. ERG: loss of scotopic and photopic response. OCT: parafoveal loss of EZ and ONL with central foveal preservation of a thin ONL. CME,OU
HRD-403	proband	F	N			0	RP				S	66.17	49	10-20	1.3	1.3	#	#	RPE degeneration at posterior pole and midperiphery. ERG: loss of scotopic response and photopic response. OCT: generalized loss of outer retina and RPE at macula.
HRD-404	proband	M	N	unsolved	EYS	1	RP	RP	RP	0	S	50.5			2.1	2.1	#	#	Typical RP phenotype with RPE atrophy at macula. ERG: undetectable scotopic and photopic response. OCT: generalized loss of outer retina and RPE at macula. ERM,OU
HRD-408	proband	M	P	solved	BBS2	1	RP	BBS	RP	0	AR	24.25	7	10-20	1.78	1.78	#	#	Typical RP phenotype with RPE atrophy at macula. FAF: round hypo-AF at macula. ERG: undetectable scotopic and photopic response. OCT: generalized loss of outer retina and RPE at macula. ERM,OU
HRD-408-1	S	M	P	solved	BBS2	1	RP	BBS	RP	0	AR	23			0	0	N/A	N/A	normal fundus appearance. Normal OCT anatomy.
HRD-410	proband	M	N	unsolved	ADGRV1	1	CRD	US?	CRD	0	S	17.92	3	10-20			*	#	RPE atrophy at macula with fine pigment deposits. FAF: oval shape of hypo-AF at macula. ERG: loss of photopic response with subnormal scotopic response. OCT: complete loss of ONL at macula.
HRD-412	proband	M	N			0	RP				S	49.25	47	0-10	2.7	2.7	#	#	Typical RP phenotype with diffuse RPE degeneration and pigment deposits at macula. ERG: loss of scotoic and photopic response. OCT: complete loss of outer retina and RPE at macula
HRD-413	proband	F	N	solved	RIMS1	1	CRD	CRD	CRD	0	S	65.67	63		0.22	0.4	*	*	diffuse RPE motteling at posterior pole and midperiphery. FAF: oval shape hypo-AF at macula and granular hypo-AF at mid-periphery. ERG: reduced scotopic and photopic response. OCT: parafoveal loss of EZ and ONL with central fovea preservation of ONL. CME,OU
HRD-415	proband	M	P	solved	RP2	1	RP	RP	RP	0	XL	18.17	7	10-20	0.4	0.4	**	**	Typical RP phenotye. ERG: markedly reduced scotopic and photopic response. OCT: parafoveal loss of EZ and ONL and central fovea preservation of a thin ONL
HRD-417	proband	F	P	solved	USH2A	1	RP	RP	RP	0	AR	61.58	54	0-10	0.05	1.3	*	*	Typical RP phenotype with RPE atrophy at macula. ERG: subnormal scotoopic and photopic response. FAF: hypo-AF at macula. OCT: parafoveal loss of EZ and ONL with central fovea preservation of a very thin ONL
HRD-418	proband	M	P	unsolved	CEP250	1	US	US	US	0	AR	83.25	18	60-70	1	2.4	#	#	Moderate hearing impairment. Typical RP phenotype with diffuse chorioretinal atrophy at midperiphery. RPE atrophy with pigmented clumps at macula,OS. ERG: loss of scotoic and photopic response. OCT: schisis with macular hole, OD. complete loss of outer retina and RPE at macula, OS
HRD-419	proband	M	N	unsolved	CDH23	1	US	US	US	0	S	71.33	48	20-30	1.3	0	N/A	N/A	Moderate hearing impairment. RD of right eye had received vitretomy with silicone oil temponade. Typical RP phenotype with diffuse chorioretinal atrophy at midperiphery. OCT: CME with few subretinal fluid at lower portion, OD parafoveal loss of EZ and ONL with central fovea preservation of ONL
HRD-421	proband	M	N			0	RP				S	59.42	30	20-30	2.4	2.4	#	#	Typical RP phenotype with RPE degeneration at macula. ERG:loss of scotopic and photopic response. OCT: complete loss of outer retina and RPE at macula.
HRD-422	proband	M	N	solved	RP1	1	CRD	CRD	CRD	0	S	66.33	62	0-10	0.22	0.3	*	*	RPE atrophy at macula and mottled pigment change at midperiphery. ERG: markedly reduced scotopic and photopic response. OCT: parafoveal loss of EZ and ONL with central fovea preservation of ONL. CME,OU
HRD-423	proband	M	N			0	RP				S	41.42	26	10-20	0.52	0.7	#	#	Typical RP phenotype with RPE degeneration and pigment deposits at macula: ERG:loss of scotopic and photopic response. OCT: generalized loss of outer retina and RPE at macula.
HRD-424	proband	F	N			0	CRD				S	65	58	0-10	0.7	0.13	*	*	RPE atrophy with fine yellowish pigment at maucla and diffuse RPE mottling at midperiphery. ERG: loss of scotopic and photopic response. OCT: parafoveal loss of EZ and ONL with central fovea preservation of a thin ONL.
HRD-425	proband	M	N			0	RP				S	39.67	24	10-20	0.4	0.52	#	#	Typical RP phenotype with RPE degeneration at macula. ERG: loss of scotopic and photopic response. OCT:parafoveal loss of EZ and ONL with central fovea preservation of a very thin ONL.
HRD-426	proband	M	P	solved	EYS	1	RP	RP	RP	0	AR	46.75	15	30-40	0.16	0.16	*	*	Typical RP phenotype. ERG:loss of scotopic and photopic response. OCT: parafoveal loss of EZ and ONL with central fovea preservation. ERM,OU
HRD-426-1	S	F	P	solved	EYS	1	RP	RP	RP	0	AR	50.75	44	0-10	0.22	0.52	#	#	Typical RP phenotype. ERG:loss of scotopic and photopic response. OCT: parafoveal loss of EZ and ONL with central fovea preservation. Mild CME,OD
HRD-428	proband	F	N	unsolved	COL18A1	1	SS	SS	SS	0	S	54.83	50	0-10	0.52	0.7	#	#	Typical RP phenotype with RPE mottling at macula. ERG: loss of scotopic and photopic response. OCT: complete loss of ONL at macula, OD central fovea preservation of a very thin ONL, OS
HRD-429	proband	M	P	solved	CHM	1	Choroideremia	Choroideremia	Choroideremia	0	XL	34.58			0	0	#	#	diffuse chorioretinal atrophy with pigmented clumps at macula. FAF: parafoveal hyper-AF ring. ERG: loss of scotopic and photopic response. OCT: parafoveal loss of ONL and RPE with central fovea preservation of a thin ONL. CME,OU
HRD-430	proband	F	N	solved	RP1	1	RP	RP	RP	0	S	46.67					#	#	macular hole of left eye receive vitrectomy surgery. Typical RP phenotype with RPE degeneration at posterior pole. ERG: loss of scotopic and photopic response. OCT: parafoveal loss of EZ and ONL with central preservation of a very thin ONL,OD Generalized loss of outer retina and RPE at macula, OS. mild ERM,OD
HRD-431	proband	M	N	solved	BEST1	1	RP	RP	RP	0	S	48	42	0-10			#	#	Typical RP phenotype with RPE mottling at macula. FAF: oval shape of hypo-AF at macula. ERG: loss of scotopic and photopic response. OCT: complete loss of ONL at macula, OD central fovea preservation of a very thin ONL, OS
HRD-432	proband	F	N			0	RP				S	68.17	30	30-40	0.22	0.1	#	#	Typical RP phenotype. FAF: parafoveal hyper-AF ring. ERG: loss of scotopic and reduced photopic response. OCT: parafoveal loss of EZ and ONL with central fovea preservation of ONL
HRD-433	proband	F	N			0	RP				S	76.08	74	0-10	1	0.7	#	#	Typical RP phenotype with RPE mottling at macula. ERG: loss of scotopic and photopic response. OCT: parafoveal loss of EZ and ONL with central fovea preservation of a very thin ONL
HRD-434	proband	M	N			0	RP				S	58.17	49	0-10	1	1.8	#	#	Typical RP phenotype with RPE atrophy at macula. ERG: loss of scotopic and photopic response. OCT: outer retinal tubulation at macula. ERM,OS
HRD-435	proband	M	N	solved	USH2A	1	RP	RP	RP	0	S	38			0.7	1.3	#	#	Typical RP phenotype. ERG: undetectable scotopic and photopic response. OCT: parafoveal loss of EZ and ONL and central preservation of a thin ONL.
HRD-436	proband	F	P	solved	USH2A	1	US	US	US	0	AR	66.67	52	10-20	3	3	#	#	progressive hearing impairment. Typical RP phenotype with diffuse chorioretinal atrophy and pigmented deposits at macula. ERG: extinguished scotopic and photopoic response. OCT: geneeralized loss of outer retina, RPE and choroid atrophy
HRD-437	proband	M	P	solved	BEST1	1	BVMD	BVMD	BVMD	0	AR	62.42	40	20-30	1.78	1.3	#	#	diffuse RPE degeneration of macula and midperiphery. ERG:loss of scotopic and photopic response. OCT: generalized loss of outer retina with SRF,OU
HRD-438	proband	F	N	solved	EYS	1	RP	RP	RP	0	S	39.67	7	30-40	1	1.48	#	#	Typical RP phenotype with RPE degeneration at macula. ERG: loss of scotopic and photopic response. OCT: parafoveal loss of EZ and ONL with central fovea preservation of a very thin ONL
HRD-439	proband	M	P	solved	RPGR	1	RP	RP	RP	0	XL	59.33	8	50-60	2.7	2.7	#	#	Typical RP phenotype with diffuse chorioretinal atrophy witih pigmented deposits at macula. ERG: undetectable scotopic and photopic response. OCT:complete loss of outer retina and RPE at macula.
HRD-441	proband	F	N			0	RP				S	45.75	29	10-20	1	1.3	**	**	Typical RP phenotype with RPE degeneration at macula. FAF: parafoveal hyper-AF ring. OCT:generlized decrease of ONL thickness at macula.
HRD-442	proband	F	P	solved	UNC119	1	RP	RP	RP	0	AD	78.25	70	0-10	0.22	0.16	N/A	N/A	Typical RP phenotype with chorioretinal atrophy at nasal and lower quadrants. OCT: parafoveal loss of EZ and ONL with central fovea preservation of ONL
HRD-443	proband	M	N	unsolved	EYS	1	RP	RP	RP	0	S	34.25	23	10-20	0	0.05	*	#	Typical RP phenotype with RPE degeneration at macula. ERG: loss of scotopic and photopic response. OCT: parafoveal loss of EZ and ONL with central fovea preservation of ONL
HRD-444	proband	M	N	solved	CDH23	1	US	US	US	0	S	64.25	25	30-40	2.1	2.1	#	#	Typical RP phenotype with RPE atrophy and fine pigment deposits at macula. ERG: loss of scotopic and photopic response. OCT: complete loss of outer retina and RPE at macula.
HRD-445	proband	F	N			0	RP				S	54.58			1	1	#	#	Typical RP phenotype with RPE degeneration at macula. ERG: loss of scotopic and photopic response. OCT: parafoveal loss of EZ and ONL with central fovea preservation of a very thin ONL
HRD-446	proband	F	N			0	RP				S	36.58	19	10-20	1	0.16	#	#	Typical RP phenotype with RPE degeneration at macula. ERG: loss of scotopic and photopic response. OCT: parafoveal loss of EZ and ONL with central fovea preservation of a very thin ONL. CME,OS
HRD-447	proband	M	N	unsolved	ABCC6	1	SS	Pseudoxanthoma elasticum	SS; Pseudoxanthoma elasticum	1	S	73	46	30-40	0.16	1.08	N/A	N/A	RPE atrophy at macula with yellowish white dots scattered at macula and midperiphery. ERG: markedly reduced scotopic and photopic resopnse. OCT: central fovea preservation of ONL, OD complete loss of outer retina and RPE, OS
HRD-448	proband	M	N			0	RP				S	48.92	28	20-30	0.52	0.4	*	#	Typical RP phenotype with RPE degeneration at macula. ERG: loss of scotopic response with markedly reduced photopic response. OCT: parafoveal loss of EZ and ONL with central fovea preservation of a very thin ONL
HRD-449	proband	M	P	solved	USH2A	1	RP	RP	RP	0	AR	27.42	17	10-20	0	0	**	**	Typical RP phenotype. ERG: loss of scotopic response with subnormal photopic response. OCT: parafoveal loss of EZ and ONL with foveal preservation of ONL
HRD-450	proband	F	P	solved	CYP4V2	1	BCD	BCD	BCD	0	AR	59.33	45	10-20	1	0.52	#	#	Typical BCD phenotype with diffuse chorioretinal atrophy. ERG: undetectable scotopic and photopic response. OCT: complete loss of outer retina and RPE
HRD-451	proband	M	P	solved	RPGR	1	RP	RP	RP	0	XL	53.5			2.4	2.4	#	#	Typical RP phenotype with RPE atrophy witih pigmented deposits at macula. ERG: undetectable scotopic and photopic response. OCT: complete loss of outer retina and RPE at macula. ERM,OU
HRD-452	proband	F	N			0	RP				S	73.08	58	10-20	1.3	1	#	#	Typical RP phenotype with diffuse chorioretinal atrophy. ERG: loss of scotopic and photopic response. OCT: generlized loss of outer retina and RPE at maucla, OD ERM with lamellar macular hole, OS.
HRD-453	proband	M	P	solved	PROM1	1	CRD	CRD	CRD	0	AR	49.5	45	0-10	1	1	**	**	RPE degeneration at macula. FAF: oval shape hypo-AF at macula. ERG: subnormal scotopic and photopic response. OCT: loss of ONL and RPE at central fovea with parafoveal preservation of a thin ONL.
HRD-453-1	S	F	P	solved	PROM1	1	CRD	CRD	CRD	0	AR	46.58	27	10-20	1	1	**	**	RPE degeneration at macula. FAF: oval shape hypo-AF at macula. ERG: subnormal scotopic and photopic response. OCT: loss of ONL and RPE at central fovea with parafoveal preservation of a thin ONL.
HRD-455	proband	M	N	solved	PDE6A	1	RP	RP	RP	0	S	49.33	2	40-50	2.1	2.1	#	#	Typical RP phenotype with RPE degeneration at macula. ERG: undetectable scotopic and photopic response. OCT: generalized loss of outer retina and RPE.
HRD-456	proband	M	N			0	RP				S	63.42	55	0-10	0.4	0	*	*	Typical RP phenotype. ERG:loss of scotopic response with markedly reduced photopic response. OCT: ONL preservation at macula.CME,OU
HRD-457	proband	M	P	solved	ADGRV1	1	US	US	US	0	AR	47	40	0-10	0	0	#	#	mild to moderate hearing impairment. Typical RP phenotype. ERG:loss of scotopic and photopic response. OCT: parafoveal loss of EZ and ONL with central fovea preservation of ONL
HRD-458	proband	F	N			0	RP				S	36.08	15	20-30	0.3	0.22	**	*	Typical RP phenotype. FAF: parafoveal hyper-AF ring. ERG: loss of scotopic and reduced photopic response. OCT: parafoveal loss of EZ and ONL with central fovea preservation of ONL
HRD-459	proband	F	N			0	RP				S	42.75	19	20-30	1	1	#	#	Typical RP phenotype with RPE degeneraton at macula. ERG: undetectable scotopic and photopic response. OCT: generalized loss of outer retina and RPE at central fovea with parafoveal preservation of a very thin ONL
HRD-460	proband	F	N	solved	CNGA1	1	RP	RP	RP	0	S	61.25	7	50-60	0.1	0.16	*	*	Typical RP phenotype. ERG: loss of scotoic response with markedly reduced photopic response. OCT: parafoveal loss of EZ and ONL wih central fovea preservation of ONL
HRD-461	proband	F	N	solved	USH2A	1	RP	RP	RP	0	S	43.08	12	30-40	0.1	0.3	N/A	N/A	Typical RP phenotype. ERG: loss of scotopic and photopic response. FAF: parafoveal hyper-AF ring. OCT: parafoveal loss of EZ and ONL with central fovea preservation of a thin ONL
HRD-462	proband	F	P			0	RP				S	53.75	15	30-40	1.3	1.3	#	#	Typical RP phenotype with RPE degeneration at macula. ERG:loss of scotopic and photopic response. OCT: parafoveal loss of EZ and ONL with central fovea preservation of a very thin ONL.
HRD-463	proband	F	N	solved	RCBTB1	1	RP	RP	RP	0	S	46.58	7	30-40	0.22	0.3	#	#	diffuse chorioretinal atrophy with few pigment deposits. ERG: loss of scotopic and photopic response. OCT: outer nuclear tubulations at macula. ERM,OS
HRD-464	proband	M	P	solved	CEP290	1	LCA	LCA	LCA	0	AR	41.5	3	30-40	2.7	2.4	#	#	Typical RP phenotype with RPE degenearation at macula. ERG: loss of scotopic and photopic response. OCT: only a very thin ONL preservation at central fovea.
HRD-465	proband	F	N			0	RP				S	49.75	10	30-40	1	2.1	#	#	Typical RP with RPE degeneration at macula. ERG: undetectable scotopic and photopic response. OCT: only a small piece of ONL preservation at central fovea.
HRD-466	proband	M	N	solved	ABCA4	1	CRD	CRD	CRD	0	S	32	7	20-30	1.78	2.1	*	#	dense pigmented clumps and RPE atrophy at posterior pole. ERG: marked reduced photopic response with subnormal scotopic response. OCT: complete loss of outer retina and RPE at fovea with thin ONL preservation at periperal. Intraretinal cysts at fovea, OD
HRD-468	proband	F	P	solved	TIMP3	1	MD	SFD	SFD	1	AD	74.08	63	10-20	1	2.4	#	#	Hx of choroidal neovascularization,OU. diffuse chorioretinal atophy with subretinal fibrosis at midperiphery. OCT: irregular retinal architecture with generalized loss of outer retina, RPE and choroid atrophy.
HRD-468-1	S	F	P	solved	TIMP3	1	MD	SFD	SFD	1	AD	76.58	68	0-10	0.4	0.7	#	#	Hx of choroidal neovascularization,OU. diffuse chorioretinal atophy with subretinal fibrosis at midperiphery. OCT: irregular bruch's membrane and RPE complex and central foveal preservation of ONL. CME,OS
HRD-468-2	S	M	P	solved	TIMP3	1	MD	SFD	SFD	1	AD	71.83	69	0-10	1	0.52	#	#	Hx of choroidal neovascularization,OU. diffuse chorioretinal atophy with subretinal fibrosis at midperiphery. OCT: irregular bruch's membrane and RPE complex and central foveal preservation of ONL
HRD-468-3	S	F	P	solved	TIMP3	1	MD	SFD	SFD	1	AD	61.5	50	10-20	2.1	2.4	#	#	Retinal detachment of both eye had received vitrectomy surgery. diffuse chorioretinal atophy with subretinal fibrosis at midperiphery. OCT: irregular bruch's membrane and RPE complex and central foveal preservation of ONL
HRD-472	proband	M	N	solved	RHO	1	RP	RP	RP	0	S	45.92	28	10-20	0.16	0.05	*	*	Typical RP phenotype with RPE mottling at macula. FAF: large hyper-AF ring at macula. ERG: loss of scotopic response with reduced photopic response. OCT: parafoveal loss of EZ and ONL with central foveal preservation of ONL.
HRD-473	proband	F	N	unsolved	ALMS1	1	RP	AS	AS	1	S	31.75	12	20-30	0.05	0	*	***	Typical RP phenotype, OD normal fundus, OS. ERG: loss of scotopic response and reduced photopic response, OD normal scotopic and photopic response, OS. OCT: parafoveal loss of EZ and ONL and foveal preservation of thin ONL, OD normal, OS.
HRD-474	proband	F	N	unsolved	INPP5E	1	RP	RP	RP	0	S	69.33	12	50-60	2.4	2.1	#	#	Typical RP phenotype with RPE atrophy at macula. ERG: undetectable scotopic and photopic response. OCT: generalized loss of outer retina and RPE at macula. ERM,OU
HRD-476	proband	M	P	unsolved	BEST1	1	MD	DMD	dMD	1	AD	66.5	57	0-10	1	1.08	**	**	Oval shaped RPE atrophy at macula and pigmentary disturbance at midperiphery. FAF: oval shape hypo-AF at macula. ERG: loss of scotopic response with markedly reduced photopic response. OCT: complete loss of outer retina and RPE at macula
HRD-477	proband	F	N	solved	SNRNP200	1	RP	RP	RP	0	S	40.67	7	30-40	2.4	2.4	#	#	Typical RP phenotype with RPE atrophy at macula. ERG: loss of scotopic and photopic response. OCT: complete loss of ONL and RPE at fovea
HRD-478	proband	F	N			0	RP				S	38	25	10-20	0.3	0.7	#	#	Typical RP phenotype with RPE degeneration at macula. ERG: loss of scotopic and photopic response. OCT: parafoveal loss of EZ and ONL with central fovea preservation of a thin ONL.
HRD-479	proband	M	N	solved	RP2	1	RP	RP	RP	0	S	53.83	15	40-50	2.4	2.4	#	#	Typical RP phenotype with diffuse chorioretinal atrophy and pigmented deposits at macula. ERG:undetectable scotopic and photopic response. OCT: complete loss of outer retina and RPE at macula.
HRD-480	proband	F	N			0	RP				S	78.08	67	0-10	0.22	0.16	#	#	RPE degeneration at posterior pole and midperiphery. ERG: loss of scotopic and photopic response. OCT: central fovea preservation of ONL. ERM,OU lamellar macular hole, OS
HRD-481	proband	F	N	solved	CRB1	1	LCA	LCA	LCA	0	S	60.08	46	10-20	2.4	2.1	#	#	Typical RP phenotype with RPE atrophy at macula. ERG:loss of scotopic and photopic response. OCT: complete loss of ONL and RPE at macula.
HRD-482	proband	F	N			0	RP				S	58.83	35	20-30	1.78	1.78	#	#	Typical RP phenotype with RPE degeneration with fine pigment deposits at macula. ERG: loss of scotopic and photopic response. OCT: outer retinal tubulation, OD parafoveal loss of EZ and ONL with central fovea preservation of a thin ONL,OS ERM,OS
HRD-483	proband	M	N	solved	RP1	1	RP	RP	RP	0	S	71			2.1	0.4	*	*	Typical RP phenotype with RPE degeneration at maucla. ERG: severely reduced scotopic and photopic response. OCT: parafoveal loss of EZ and ONL with central fovea preservation of ONL
HRD-484	proband	F	P	solved	RP1	1	RP	RP	RP	0	AD	74.17			0.22	0.7	#	**	Typical RP phenotype with RPE mottling at macula. ERG: loss of scotopic and photopic response. OCT: parafoveal loss of EZ and ONL and central fovea preservation of ONL. ERM with lamellar macular hole, OD
HRD-484-1	proband	F	P	solved	RHO	1	RP	RP	RP	0	AR	47.92			0.22	0.4	#	#	Typical RP phenotype with RPE atrophy at macula. FAF: parafoveal hyper-AF ring. ERG:undetectable scotopic and photopic response. OCT: parafoveal loss of EZ and ONL with central fovea preservation of a thin ONL
HRD-490	proband	M	P	solved	RS1	1	RS	RS	RS	0	XL	23.33	7	10-20	0.52	0.52	**	**	spoke-wheel pattern radiating from the fovea. FAF: spoke-wheel pattern of hyper and hypo-AF in the macula area. ERG: markedly reduced photopic response with mild reduced scotopic response. OCT: several cystic changes in macula and splitting of neurosensory retina with several connected bridge-like retinal tissues
HRD-501	proband	F	N	solved	CNGB1	1	RP	US	RP	0	S	54	7	40-50	0.16	0.22	#	#	Typical RP phenotype. ERG: loss of scotopic response with markedly reduced photopic response. OCT: parafoveal loss of EZ and ONL with central fovea preservation of ONL,OU
HRD-502	proband	M	P	solved	USH2A	1	RP	RP	RP	0	AR	64.58	15	50-60	2.7	2.7	#	#	Typical RP phenotype with diffuse chorioretinal atrophy. ERG: undetectable scotopic and photopic response. OCT: complete loss of outer retina and RPE
HRD-502-1	proband	M	P	solved	USH2A	1	RP	RP	RP	0	AR	0	25				N/A	N/A	N/A
HRD-503	proband	F	N	solved	PRPF6	1	RP	RP	RP	0	AD	53.33	25	30-40	2.4	2.4	#	#	Typical RP phenotype with RPE atrophy at macula. ERG: loss of scotopic and photopic response. OCT: generalized loss of outer segment, ONL and RPE.
HRD-505	proband	F	N	solved	CYP4V2	1	BCD	BCD	BCD	0	S	64.5	45	20-30	2.4	2.4	#	#	Typical BCD phenotype with diffuse chorioretinal atrophy. ERG: undetectable scotopic and photopic response. OCT: complete loss of outer retina and RPE
HRD-508	proband	M	N	solved	EYS	1	RP	RP	RP	0	S	55.33	25	30-40	1	0.7	#	#	Typical RP phenotype. ERG: loss of scotopic and photopic response. OCT: parafoveal loss of EZ and ONL with central fovea preservation of ONL
HRD-510	proband	M	N	solved	USH2A	1	RP	RP	RP	0	AR	69.25	45	20-30	2.7	2.4	#	#	Typical RP phenotype with RPE atrophy at macula. ERG: loss of scotopic and photopic response. OCT: generalized loss of outer segment, ONL and RPE.
HRD-512	proband	F	P	solved	EYS	1	RP	RP	RP	0	AR	55.58	7	40-50	2.4	2.4	#	#	Typical RP phenotype with RPE atrophy at macula. ERG: loss of scotopic and photopic response. OCT: generalized loss of outer segment, ONL and RPE. ERM,OU
HRD-514	proband	M	N	solved	CDH23	1	US	US	US	0	AR	41.75	15	30-40	2.4	2.4	#	#	mild hearing impairment. Typical RP phenotype with RPE atrophy at macula. ERG: loss of scotopic and photopic response. OCT: generalized loss of outer segment, ONL and RPE.
HRD-516	proband	F	N	solved	CYP4V2	1	BCD	BCD	BCD	0	S	53.42	35	20-30	0.3	0.3	#	#	Typical BCD phenotype with diffuse RPE degeneration. ERG: loss of scotopic response and markedly reduced photopic response. OCT: parafoveal loss of EZ and ONL, outer retinal tubulation at fovea.
HRD-518	proband	M	P	solved	RP2	1	RP	RP	RP	0	XL	63.75	7	50-60	2.7	2.4	#	#	Typical RP phenotype with diffuse chorioretinal atrophy and pigmented clumps at macula. ERG: loss of scotopic and photopic response. OCT: generalized loss of outer segment and RPE with choroid atrophy
HRD-519	proband	M	P	solved	RPGR	1	RP	RP	RP	0	XL	36.75	15	20-30	0	0	*	*	Typical RP phenotype. ERG: loss of scotopic response and markedly reduced photopic response. OCT: parafoveal loss of EZ and ONL with foveal preservation of ONL. Mild CME,OU
HRD-521	proband	F	P	solved	POMGNT1	1	RP	RP	RP	0	AR	60.42	25	30-40	1	1	#	#	Typical RP phenotype. ERG: loss of scotopic and photopic response. OCT: parafoveal loss of EZ and ONL with central fovea preservation of a very thin ONL.
HRD-521-1	S	M	P	solved	POMGNT1	1	RP	RP	RP	0	AR	54.75	25	30-40	0.52	0.52	#	#	Typical RP phenotype. ERG: loss of scotopic and photopic response. OCT: parafoveal loss of EZ and ONL with central fovea preservation of a thin ONL.
HRD-522	proband	M	N	solved	IMPG1	1	RP	RP	RP	0	AR	36.5	25	10-20	0.52	0.4	*	*	Typical RP phenotype with RPE mottling at macula area. ERG: loss of scotopic and photopic response. OCT: parafoveal loss of EZ and ONL with central fovea preservation of a very thin ONL.
HRD-525	proband	F	N	solved	RLBP1	1	RPA	RPA	RPA	0	S	53.58	30	20-30	1.3	1.7	#	#	scattered whitish-yellow spots at midperiphery with RPE mottling at macular area. ERG: loss of scotopic and photopic response. OCT: parafoveal loss of EZ and ONL with central fovea preservation of a very thin ONL
HRD-526	proband	M	P	solved	RP1	1	RP	RP	RP	0	AD	39.92	22	10-20	1.7	0.22	#	#	Typical RP phenotype with patchy chorioretinal atrophy at macula. ERG: loss of scotopic and photopic response. OCT: outer retinal tubulations at macula,OU
HRD-526-1	S	M	P	solved	RP1	1	RP	RP	RP	0	AD	69.67	30	30-40	0.52	0.3	N/A	N/A	Typical RP phenotype with patchy chorioretinal atrophy at macula. ERG: loss of scotopic and photopic response. OCT: parafoveal loss of EZ and ONL with central preservation of a thin ONL
HRD-550	proband	M	P	solved	RS1	1	RS	RS	RS	0	XL	15.25	7	0-10	0.52	0.52	***	***	spoke-wheel pattern radiating from the fovea. FAF: spoke-wheel pattern of hyper and hypo-AF in the macula area. ERG: markedly reduced photopic response with mild reduced scotopic response. OCT: several cystic changes in macula and splitting of neurosensory retina with several connected bridge-like retinal tissues
HRD-550-1	S	M	P	solved	RS1	1	RS	RS	RS	0	XL	15.25	7	0-10	0.4	0.4	***	**	spoke-wheel pattern radiating from the fovea. vitreomacular traction at temporal lower, OS FAF: spoke-wheel pattern of hyper and hypo-AF in the macula area. ERG: markedly reduced photopic response with mild reduced scotopic response. OCT: several cystic changes in macula and splitting of neurosensory retina with several connected bridge-like retinal tissues
TUSH-001	proband	M	P	solved	USH2A	1	US	US	US	0	AR	30.33	15	10-20	0.22	0.22	#	#	mild hearing impairment. Typical RP phenotype. ERG: loss of scotopic response with markedly reduced photopic response. OCT: parafoveal loss of EZ and ONL with central fovea preservation of ONL
TUSH-001-1	S	M	P	solved	USH2A	1	US	US	US	0	AR	27.75	15	10-20	0.15	0.22	*	*	mild hearing impairment. Typical RP phenotype. ERG: loss of scotopic response with markedly reduced photopic response. OCT: parafoveal loss of EZ and ONL with central fovea preservation of ONL
TUSH-002	proband	M	P	solved	USH2A	1	US	US	US	0	AR	33.92	15	10-20	0.16	0.16	*	*	mild hearing impairment. Typical RP phenotype. ERG: loss of scotopic response with markedly reduced photopic response. OCT: parafoveal loss of EZ and ONL with central fovea preservation of ONL
TUSH-002-1	S	F	P	solved	USH2A	1	US	US	US	0	AR	39.33	15	20-30	0.52	0.4	#	#	mild hearing impairment. Typical RP phenotype. ERG: loss of scotopic response with markedly reduced photopic response. OCT: parafoveal loss of EZ and ONL with central fovea preservation of ONL. ERM with lamellar macular hole, OS
TUSH-003	proband	F	P	solved	MYO7A	1	US	US	US	0	AR	18.92	10	0-10	1.3	0.8	#	#	severe hearing impairment. Typical RP phenotype. ERG: loss of scotopic response with markedly reduced photopic response. OCT: generalized loss of EZ with a very thin ONL preservation at fovea.
TUSH-003-1	S	M	P	solved	MYO7A	1	US	US	US	0	AR	20.75	12	0-10	0.1	0	*	*	severe hearing impairment. Typical RP phenotype. ERG: loss of scotopic response with markedly reduced photopic response. OCT: parafoveal loss of EZ and ONL with central fovea preservation of ONL,OU CME, OD
TUSH-004	proband	F	N	solved	USH2A	1	US	US	US	0	AR	29.42	15	10-20	0	0	*	*	mild hearing impairment. Typical RP phenotype. ERG: loss of scotopic response with markedly reduced photopic response. OCT: parafoveal loss of EZ and ONL with central fovea preservation of ONL,OU
TUSH-005	proband	M	N			0	US				AR	33.92	15	10-20	1.3	1.3	*	*	mild hearing impairment. Typical RP phenotype. ERG: loss of scotopic response with markedly reduced photopic response. OCT: parafoveal loss of EZ and ONL with central fovea preservation of ONL,OU ERM,OD
TUSH-006	proband	M	N			0	US				S	32.5	25	0-10	0.16	0.22	*	*	mild hearing impairment. Typical RP phenotype. ERG: loss of scotopic response with markedly reduced photopic response. OCT: parafoveal loss of EZ and ONL with central fovea preservation of ONL,OU
TUSH-007	proband	M	N			0	US				S	31	5	20-30	1	0.7	#	#	moderate hearing impairment. Typical RP phenotype. ERG: loss of scotopic response with markedly reduced photopic response. OCT: parafoveal loss of EZ with decrease of ONL thickness at macula.
TUSH-008	proband	F	N			0	US				S	15.67	5	0-10	0.1	0.05	**	**	moderate hearing impairment. Typical RP phenotype. ERG: loss of scotopic response with markedly reduced photopic response. OCT: parafoveal loss of EZ with decrease of ONL thickness at macula.
TUSH-009	proband	F	N	solved	USH2A	1	US	US	US	0	AR	42.58	17	20-30	0.16	0.16	#	#	mild hearing impairment. Typical RP phenotype. ERG: loss of scotopic and photopic response. OCT: parafoveal loss of EZ and ONL with central fovea preservation of a thin ONL,OU
TUSH-010	proband	F	N	solved	USH2A	1	US	US	US	0	S	50.17	25	30-40	0.7	0.7	#	#	moderate hearing impairment. Typical RP phenotype. ERG: loss of scotopic and photopic response. OCT: parafoveal loss of EZ and ONL with central fovea preservation of a thin ONL,OU

## Sheet: Solved Phenodata
Supplementary Data 1. PhenoData
New ID	proband	Gender	Fhx	Gene	Initial dx	Molecular Dx	Final dx	Inheritance	Age* (years)	Onset age (years)	Duration	VA* (OD)	VA* (OS)	VFI(OD)	VFI (OS)	Clinical Features
HRD-001	proband	F	N	ABCA4	SD	SD	SD	AR	25	6	2023-10-20	2.1	2.1	#	#	atrophic maculopathy with pigmentary deposits; ERG: subnormal rod function and loss of photopic function; FAF: large areas of hypo-AF at macula area; OCT: central foveal thinning and loss of photoreceptor
HRD-002	proband	M	P	RPGR	RP	RP	RP	XL	44.33	6	30-40	2.7	2.7	#	#	Typical RP phenotypes with macular involvement. FAF: diffuse hypo-AF; ERG: loss of both photopic and scotopic function; OCT: diffuse loss of the EZ and outer nuclear layer and RPE atrophy		Typical RP phenotype include bone spicule pigmentation, attenuated retinal vessles and waxy pallor of optic disc
HRD-003	proband	F	N		RP			S	48.92	12	30-40	2.1	1.4	#	#	Typical RP phenotype with pigmentation deposits at macula. ERG: loss of both photopic and scotopic functions. FAF: diffuse hypo-AF. OCT: diffuse loss of the ellipsoid zone and outer nuclear layer and RPE atrophy		Typical BCD triad: glistening yellow-white crystal deposits, tapetoretinal degeneration, and choroidal sclerosis
HRD-004	proband	M	P	EYS	RP	RP	RP	AR	44.75	27	2023-10-20	0.52	0.16	#	#	Typical RP phenotype. ERG: loss of scotopic function and subnormal photopic functions; FAF: abnormal perimacular ring of hyper-AF and diffuse, patch hypo-AF in the midperiphery; OCT: perifoveal ellipsoid zone and outer nuclear loss with foveal preservation.		VFI: visual field index. RP: retinitis pigmentosa. ERG: electroretinogram. FAF: fudus autofluorescence. OCT: opticcal coherence tomography. ONL: outer nuclear layer. EZ: ellipsoid zone. IZ: interdigitation zone. RPE: retinal pigment epithelium. ERM: epiretinal membrane. CME: cystoid macular edema. SRF: subretinal fluid. RD: retinal detachment. VEP: visual evoked potential. VMT: vitreomacular trac…
HRD-004-1	S	M	P		RP			S	38.58	25	2023-10-20	0.4	0.4	#	#	Typical RP phenotype with pigment alterations in macula. ERG: loss of both photopic and scotopic functions. FAF: diffuse hypo-AF. OCT: diffuse loss of the ellipsoid zone and outer nuclear layer
HRD-005	proband	M	P	ABCA4	CRD	CRD	CRD	AR	58.33	9	40-50	2.4	2.4	#	#	dense diffuse pigmentation clumps at macula and mid-periphery and RPE atrophy at macula; FAF: diffuse hypo-AF; ERG: loss of both photopic and scotopic functions. OCT: total absence of outer nuclear layer and RPE
HRD-006	proband	M	P	PDE6A	RP	RP	RP	AR	39.67	6	30-40	0.7	1	#	#	Typical RP phenotype with pigment alterations in macula. ERG: loss of both photopic and scotopic functions. FAF: diffuse hypo-AF. OCT: very thin of ONL at foveal
HRD-008	proband	F	N	USH2A	US	US	US	S	28.83	20	0-10	0.05	0.05	*	*	Typical RP phenotype. ERG: loss of scotopic function and normal photopic function. FAF: bone spicules hypo-AF with macula sparing. OCT: perifoveal loss of EZ and ONL with foveal preservation
HRD-010	proband	M	N		RP			S	34.42	25	2023-10-20	0.05	0.1	#	*	Typical RP phenotype. ERG: loss of both scotopic and photopic response; OCT: perifoveal loss of EZ with foveal preservation of ONL
HRD-011	proband	F	P	USH2A	US	US	US	AR	69.83	35	30-40	2.7	2.7	#	#	severe hearing impairment. Typical RP phenotype with very pale optic disc. ERG: undetectable rod and cone response; OCT: generalized very thin retina
HRD-012	proband	M	N		RP			S	27.33	6	20-30	0.22	0.3	N/A	N/A	Typical RP phenotype. ERG: loss of scotopic response and subnormal photopic response. OCT: generalized loss of EZ and decreased ONL thickness
HRD-013	proband	M	N		RP			S	52.92	25	20-30	2.7	2.7	#	#	Typical RP phenotype with macular involvement. ERG: undetectable scotopic and photopic response. OCT: complete loss of both outer segment and ONL
HRD-014	proband	F	N	PDE6A	RP	RP	RP	AR	53.25	35	20-30	1.3	0.8	#	#	Typical RP phenotype with ring shape RPE degeneration at macula; FAF: Hypo-AF lesion surrounding the macula. OCT: generalized loss of EZ with ONL preservation at fovea
HRD-015	proband	F	N		RP			S	44.08	15	20-30	0.7	0.8	#	#	Typical RP phenotype. ERG: loss of scotopic response with marked reduced photopic response. OCT: decreased ONL thickness with central loss of RPE
HRD-016	proband	F	P		RP			AD	53.08	32	2023-10-20	2.7	2.7	#	#	Typical RP phenotype with clump pigmentation at macula: ERG: undetectable scotopic and photopic response. OCT: complete loss of both outer segment and ONL
HRD-017	proband	F	P	PRPF31	RP	RP	RP	AD	57.75	30	20-30	0.22	0.4	#	#	Typical RP phenotype. ERG: loss of both scotopic and photopic response; OCT: perifoveal loss of EZ with very thin ONL at fovea.
HRD-018	proband	M	P	COL2A1	SS	SS	SS	AD	73.58	25	40-50	2.4	3	N/A	N/A	Typical RP phenotype with diffuse chorioretinal atrophy, OD total retinal detachment, OS OCT: complete loss of both outer segment and ONL, OD
HRD-018-2	S	F	P	COL2A1	SS	SS	SS	AD	43.5	6	20-30	2.4	0.52	N/A	N/A	RD s/p VT+silicone oil, OD. Glaucoma,OU. Typical RP phenotype. OCT: macular hole, OD epiretinal membrane at macula, OS
HRD-018-3	S	F	P	COL2A1	SS	SS	SS	AD	38.75	6	20-30	0.3	0.1	**	**	diffuse hypopigmentation with tessellated change,OU vitreous opacity,OU OCT: mild epiretinal membrane, OU
HRD-019	proband	F	P	CYP4V2	BCD	BCD	BCD	AR	56.67	20	30-40	0.7	0.7	#	#	Typical BCD phenotype with few clump pigmentation. ERG: loss both scotopic and photopic function. OCT: disruption of outer retinal layer, outer retinal tubulations, RPE and choroid atrophy.
HRD-020	proband	M	N	TTLL5	CRD	CRD	CRD	S	47	35	2023-10-20	1.3	2.1	#	#	Dark round atrophic lesion of the macula. Coarse pigmentary migration in peripheral retina. FAF: high-density concentric perifoveal ring surrounding foveal hypo-AF; ERG: undetectable photopic response with subnormal scotopic response. OCT: Outer retinal and RPE degeneration mainly confined to the foveal region
HRD-021	proband	M	N		RP			S	70.42	45	20-30	2.7	0.52	#	#	Typical RP phenotype with diffuse chorioretinal atrophy. ERG: extinguished cone and rod response. OCT: very thin retina, complete loss of outer segment and ONL and chorioretinal atrophy
HRD-022	proband	M	N		RP			S	17.67	10	0-10	0.05	0.16	*	*	Typical RP phenotype. ERG: undetectable scotopic response with mild reduced photopic response. OCT: parafoveal loss of EZ with foveal preservation of ONL, mild CME
HRD-023	proband	M	N	ALMS1	RP	AS	AS	AR	12.67	1	2023-10-20	1.4	1.7	#	#	Typical RP phenotype, nystagmus, mild hearing impairment. ERG: undetectable scotopic and photopic response. OCT: loss of outer retina and RPE with foveal preservation of thin ONL.
HRD-024	proband	M	N		RP			S	63.08	6	50-60	2.4	1.3	#	#	Typical RP phenotype with diffuse chorioretinal atrophy. ERG: loss of both scotopic and photopic response. OCT: loss of both outer segment and ONL
HRD-025	proband	F	N		RP			S	50.58	35	2023-10-20	0	0.1	*	*	Typical RP phenotype. ERG: undetectable scotopic response with normal photopic function. OCT: decreased ONL thickness with foveal preservation
HRD-027	proband	F	N		RP			S	44.42	15	30-40	2.4	1.3	#	#	Typical RP phenotype. ERG: loss of scotopic and photopic response. OCT: loss of outer segment and ONL with irregular foveal architecture
HRD-028	proband	F	N		CRD			S	59.58	35	20-30	3	0.52	N/A	N/A	RPE atrophy with pigment deposit at macula and midperiphery. ERG: loss of scotopic and photopic response. OCT: generalized loss of outer retinal layer and RPE,OU. Vitreomacular traction, OD
HRD-029	proband	F	N	CYP4V2	BCD	BCD	BCD	AR	51.67	25	20-30	2.4	2.4	#	#	Typical BCD phenotype with pigment clumps in the mid-periphery. ERG: loss of both scotopic and photopic response. OCT: complete loss of outer segment, ONL and RPE.
HRD-030	proband	M	N		RP			S	46.08	12	30-40	0.4	0.52	*	*	Typical RP phenotype. ERG: undetectable scotopic response with subnormal photopic response. OCT: parafoveal loss of EZ with foveal preservation of ONL
HRD-031	proband	M	N		RP			S	57.67	38	2023-10-20	2.7	3	#	#	Typical RP phenotype with diffuse chorioretinal atrophy. ERG: undetectable scotopic and photopic response. OCT: complete loss of outer segment and ONL.
HRD-032	proband	M	N	USH2A	RP	RP	RP	S	54.75	35	20-30	2.7	0.52	#	#	Typical RP phenotype with diffuse chorioretinal atrophy. ERG: loss of both scotopic response with markedly reduced photopic response. OCT: parafoveal loss of EZ, ONL and RPE with foveal preservation of ONL
HRD-033	proband	F	N	CYP4V2	BCD	BCD	BCD	S	41.92	25	20-30	0	0.3	**	*	Typical BCD phenotype. ERG: loss of scotopic response and subnormal photopic response. OCT: parafoveal loss of EZ and ONL, outer retinal tubulation at fovea, and CME,OU
HRD-034	proband	F	N	EYS	RP	RP	RP	AR	25.17	7	2023-10-20	0	0.1	#	#	Typical RP phenotype. ERG: loss of scotopic response and markedly reduced photopic response. FAF: small perimacular ring with hyper-AF and diffuse, patchy hypo-AF in the midperiphery. OCT: loss of parafoveal EZ and ONL with very thin ONL at fovea
HRD-037	proband	F	N		LCA			S	68.67	7	50-60	2.1	2.1	#	#	Typical RP phenotype with pigment clumps at macula. ERG: loss of scotopic and photopic response. OCT: generalized loss of outer retinal layer and RPE,OU. Outer retinal tubulation and mild ERM,OU
HRD-038	proband	F	P		RP			AD	47.67	10	30-40	0.3	0.22	#	#	Typical RP phenotype. ERG: undetectable scotopic response with markedly reduced photopic response. OCT: loss of parafoveal EZ and ONL with very thin ONL preservation at fovea. Intraretinal cysts, OD.
HRD-038-1	S	M	P		RP			AD	0					N/A	N/A	N/A
HRD-038-7	S	M	P		RP			AD	0					N/A	N/A	N/A
HRD-039	proband	M	N	IMPDH1	RP	RP	RP	S	77.42	55	20-30	0.4	1	#	#	Typical RP phenotype. ERG: loss of scotopic response and markedly reduced photopic response. OCT: parafoveal loss of EZ and ONL with very thin ONL preservation Outer retinal tubulation,OS ERM,OU
HRD-040	proband	F	P	PRPF31	RP	RP	RP	AD	68.08	35	30-40	0.52	0.4	#	#	Typical RP phenotype. ERG: loss of scotopic response and markedly reduced photopic response. OCT: parafoveal loss of EZ and ONL with foveal preservation of ONL,OU ERM,OS
HRD-041	proband	F	P		RP			AR	35.08	10	20-30	0.1	0.1	#	#	Sector RP phenotype (nasal and inferior quadrants in both eyes). ERG: markedly reduced scotopic response with normal photopic response. FAF: perimacular ring with hyper-AF with patch hypo-AF in the nasal and inferior quarants.OCT: parafoveal loss of EZ and ONL with foveal preservation of ONL,OU
HRD-041-1	S	F	P		RP			AR	39.83	10	20-30	0.05	0.3	*	**	Sector RP phenotype (nasal and inferior quadrants in both eyes). ERG: markedly reduced scotopic response with normal photopic response. FAF: perimacular ring with hyper-AF with patch hypo-AF in the nasal and inferior quarants.OCT: parafoveal loss of EZ and ONL with foveal preservation of ONL,OU
HRD-042	proband	M	P	RPGR	RP	RP	RP	XL	39.25	7	20-30	0.8	0.52	#	#	Typical RP phenotype. ERG: undetectable scotopic response with reduced photopic response. FAF: perimacular hyper-AF ring with diffuse granular hypo-AF OCT:generalized loss of outer segment and ONL.
HRD-042-1	S	M	P	RPGR	RP	RP	RP	XL	33.75	7	20-30	1	1	#	#	Typical RP phenotype. ERG: undetectable scotopic response with reduced photopic response. FAF: perimacular hyper-AF ring with diffuse granular hypo-AF OCT:generalized loss of outer segment and ONL.
HRD-043	proband	F	N		RP			S	60.25	50	2023-10-20	0.05	0.3	***	***	normal fundus appearance. ERG: subnormal scotopic response with normal photopic response. OCT: normal EZ, ONL and RPE.
HRD-044	proband	F	N	IFT172	RP	RP	RP	S	45.58	7	30-40	0.1	0.16	#	#	Typical RP phenotype. ERG: loss of scotopic response and markedly reduced photopic response. OCT: loss of parafoveal EZ and ONL with very thin ONL preservation at fovea. ERM,OU lamellar macular hole, OS
HRD-045	proband	F	N		RP			S	55.75	25	30-40	0	3	*	#	Asymmetrical retinitis pigmentosa (OS: diffuse bone spicule pigmentation over all retina and few pigment clumps at macula. OD: few bone-spicule pigmentation at mid-periphery with macular preservation. ERG: undetectable scotopic and photopic response, OS undetectable scotopic response with reduced photopic response. OCT: complete loss of outer segment and ONL,OS loss of parafoveal EZ and ONL with …
HRD-047	proband	M	N	MYO7A	US	US	US	S	65.08	25	30-40	3	3	N/A	N/A	severe hearing impairment. Typical RP phenotype with very pale optic disc and diffuse chorioretinal atrophy. ERG: undetectable rod and cone response; OCT: generalized very thin retina
HRD-048	proband	M	P		RP			AR	51.83	25	20-30	1.7	0.7	#	#	Typical RP phenotype with RPE atrophy at macula. ERG: loss of scotopic and markedly reduced photopic response. OCT: generalized loss of outer segment, ONL and RPE. ERM, OD
HRD-050	proband	M	N		RP			S	37.42	12	20-30	0.16	0.22	#	#	Typical RP phenotype. ERG: undetectable scotopic response with subnormal photopic response. OCT: loss of parafoveal EZ and ONT with foveal preservation of ONL. Mild CME,OU
HRD-051	proband	F	N		US			S	43.17	25	20-30	2.7	2.7	#	#	mild hearing impairment. Typical RP phenotype with RPE and choroid atrophy at macula,OU ERG: undetectable scotopic and photopic response. OCT: generalized loss of outer segment, ONL and RPE atrophy
HRD-052	proband	F	N		RP			S	77.83	55	20-30	0.7	0.1	#	#	Typical RP phenotype. ERG: loss of scotopic response with markedly reduced photopic response. FAF:perimacular hyper-AF ring with patch hypo-AF in the midperiphery. OCT: ERM with lamellar hole, OD perifoveal preservation of ONL, OS
HRD-053	proband	F	N	CEP290	LCA	LCA	LCA	AR	30.83	15	2023-10-20	0.16	0.1	*	*	Typical RP phenotype. ERG: loss of scotopic response with reduced photopic response. OCT: perifoveal preservation of ONL, OU
HRD-054	proband	F	P		RP			AR	72.75	35	30-40	0.22	0.22	*	*	Typical RP phenotype with chorioretinal atrophy. ERG: loss of scotopic response with reduced photopic response. OCT: perifoveal preservation of ONL,OU
HRD-055	proband	M	N		RP			S	38.5	35	0-10	0.1	0.05	*	*	Typical RP phenotype. ERG: loss of scotopic response with subnormal photopic response. OCT: perifoveal preservation of ONL,OU
HRD-056	proband	M	N		RP			S	39.42	20	2023-10-20	1.3	1.3	#	#	Typical RP phenotype with diffuse chorioretinal atrophy. ERG: undetectable scotopic and photopic response. OCT: generalized loss of parafoveal EZ and ONL with thin ONL preservation at fovea. ERM,OU
HRD-057	proband	M	N	KCNV2	CRD	CRD	CRD	AR	38.33	15	20-30	0.52	0.3	#	#	Typical RP phenotype with pigment clumps at macula. ERG: undetectable scotopic and photopic response. OCT: generalized loss of parafoveal EZ and ONL. Retinal tubulation at fovea.
HRD-058	proband	M	N		RP			S	57.17	45	2023-10-20	1.52	1.4	#	#	Typical RP phenotype. ERG: undetectable scotopic and photopic response. OCT: generalized loss of parafoveal EZ and ONL with thin ONL preservation at fovea.
HRD-059	proband	F	P	CHM	Choroideremia	Choroideremia	Choroideremia	XL	64.5	45	20-30	0.05	0	**	**	patchy areas of RPE mottling at posterior pole and midperiphery. ERG: markedly reduced scotopic response with normal photopic response. OCT: paramacular ONL preservation
HRD-060	proband	M	P		CRD			S	33.83	18	2023-10-20	2.1	1	#	#	Typical RP phenotype with RPE mottling at macula. ERG: undetectable scotopic and photopic response. OCT: generalized loss of outer retina and RPE atrophy at macula.
HRD-060-1	S	F	P		CRD			S	32.17	18	2023-10-20	0.7	0.52	#	#	Typical RP phenotype with RPE mottling at macula. ERG: undetectable scotopic and photopic response. OCT: generalized loss of outer retina and RPE atrophy at macula.
HRD-061	proband	F	N		RP			S	65.92	25	40-50	2.7	2.7	N/A	N/A	Typical RP phenotype with diffuse chorioretinal atrophy. ERG: extinguished scotopic and photopic response. OCT: generalized loss of outer retina and RPE.
HRD-062	proband	F	P	RDH12	LCA	LCA	LCA	AR	39.92	3	30-40	1.3	1.3	#	#	Typical RP phenotype with very dense pigment clumps at macula. ERG: extinguished scotopic and photopic response. OCT: genelized loss of outer retina and RPE with choroid atorphy,OU
HRD-062-1	S	F	P	RDH12	LCA	LCA	LCA	AR	38.92	15	20-30	1.3	0.8	#	#	Typical RP phenotype with very dense pigment clumps at macula. ERG: extinguished scotopic and photopic response. OCT: genelized loss of outer retina and RPE with choroid atorphy,OU
HRD-063	proband	F	N	IQCB1	LCA	LCA	LCA	AR	37.25	3	30-40	2.4	2.4	#	#	Typical RP phenotype with ring shape RPE degeneration at macula; FAF: Hypo-AF lesion surrounding the macula. ERG: undetectable scotopic and photopic response. OCT: generalized loss of EZ with very thin ONL preservation and loss of RPE at fovea
HRD-064	proband	F	N		CRD			S	44.42	25	20-30	2.1	2.1	#	#	Typical RP phenotype with RPE mottling at macula. ERG: undetectable scotopic and photopic response. OCT: generalized loss of outer retina and RPE atrophy at macula.
HRD-065	proband	F	N	USH2A	RP	RP	RP	S	24.17	8	2023-10-20	2.4	2.4	#	#	Typical RP phenotype with nummular pigmented RPE atrophy at macula. ERG: undetectable scotopic and photopic response. OCT: generalized loss of outer retina and RPE at macula.
HRD-066	proband	M	N		RP			S	44	35	2023-10-20	0.16	0.22	#	#	Typical RP phenotype with ring shape RPE degeneration. FAF: Hypo-AF lesion surrounding the macula. ERG: undetectable scotopic and photopic response. OCT:generalized loss of EZ and ONL with very thin ONL preservation and loss of RPE at fovea. ERM,OU
HRD-067	proband	M	P	CHM	Choroideremia	Choroideremia	Choroideremia	XL	33.42	25	2023-10-20	0.22	0.3	#	#	diffuse chorioretinal atrophy with pigment clumps. ERG: undetectable scotopic and marked reduced photopic response. FAF: small island of central hyper-AF at macula surrounding by large-hypo-AF areas. OCT: loss of outer retina and RPE; EZ and ONL are preserved in fovea.
HRD-068	proband	M	N		RP			S	52.08	15	40-50	0	0.1	#	#	Typical RP phenotype. ERG: undetectable scotopic response with reduced photopic response. OCT: parafoveal loss of EZ and ONL with ONL preservation at fovea.
HRD-069	proband	M	N		RP			S	73.67	15	60-70	2.7	2.7	#	#	Typical RP phenotype with diffuse chorioretinal atrophy and pigment clumps at macula. ERG: loss of scotopic and photopic response. OCT: generalized loss of outer retina, RPE and choroid atrophy.
HRD-070	proband	M	P	BBS2	RP	BBS	BBS	AR	26.83	3	20-30	0.4	0.7	#	#	Typical RP phenotype with pigmented clumps at macula: ERG: loss of scotopic and photopic response. OCT: parafoveal loss of EZ and ONL with thin ONL preservation at macula.
HRD-071	proband	F	N		RP			S	58.17	35	20-30	2.1	1.7	#	#	Typical RP phenotype with pigmented clumps at macula. ERG: loss of scotopic and photopic response. OCT: loss of architecture of ONL and diffuse RPE atrophy at macula. ERM,OU lamellar macular hole,OS
HRD-073	proband	M	N	ALMS1	RP	AS	AS	AR	8.08	0.25	0-10	2.1	2.1	N/A	N/A	epilepsy was noted at 2 y/o. Nystagmus was noted since 4 months old . Pale optic disc with diffuse RPE atrophy,OU
HRD-074	proband	F	N		RP			S	44.92	35	0-10	0	0	*	*	Typical RP phenotype with diffuse RPE atrophy. ERG: loss of scotopic response and subnormal photopic function. OCT: parafoveal loss of EZ and ONL with foveal preservation of ONL. Mild CME,OU
HRD-075	proband	F	P	PRPF31	RP	RP	RP	AD	42	10	30-40	0.4	0.22	#	#	Typical RP phenotype with ring shape of RPE degeneration. ERG: loss of scotopic and photopic function. OCT: parafoveal loss of EZ and ONL with foveal preservation of thin ONL.
HRD-075-4	S	M	P	PRPF31	RP	RP	RP	AD	76.42	8	60-70	1	0.4	#	#	Typical RP phenotype with diffuse chorioretinal atrophy,OU ERG: loss of scotopic and photopic response. OCT: generalized loss of outer retina and chorioretinal atrophy.
HRD-076	proband	M	N	RP1	RP	RP	RP	AR	45.92	15	30-40	2.7	2.7	N/A	N/A	Typical RP phenotype with pigmented clumps at macula: ERG: extinguished scotopic and photopic response. OCT: complete loss of ONL at fovea.
HRD-077	proband	F	N	RP1	RP	RP	RP	AR	48.5	7	30-40	2.4	2.7	N/A	N/A	Typical RP phenotype. Argus II artificial retinal implant, OD. Pigmented clumps at macula,OS. OCT: complete loss of ONL at fovea, OS
HRD-078	proband	M	P		RP			XL	56.5	15	40-50	0.22	0	#	#	Typical RP phenotype with diffuse RPE degeneration. ERG: loss of scotopic and photopic response. OCT: parafoveal loss of EZ and ONL with foveal preservation of ONL. Mild CME, OD mild ERM,OS.
HRD-079	proband	M	N		RP			S	45	45	0-10	0.1	0.1	*	*	Typical RP phenotype. ERG: loss of scotopic response with subnormal photopic response. OCT:parafoveal loss of EZ and ONL with foveal preservation of ONL. ERM,OD.
HRD-080	proband	M	N		US			S	34.25	15	20-30	0.1	0	N/A	N/A	Typical RP phenotype. ERG: loss of scotopic response with subnormal photopic response. OCT:parafoveal loss of EZ and ONL with foveal preservation of ONL.
HRD-081	proband	F	N	EYS	RP	RP	RP	S	52.75	15	30-40	2.4	1.3	#	#	Typical RP phenotype. ERG: loss of scotopic and photopic response. OCT: ERM with lamellar macular hole, OD parafoveal loss of EZ and ONL with foveal preservation of very thin ONL,OS
HRD-082	proband	F	N		RP			S	69.25	50	2023-10-20	1.3	0.05	#	***	Typical RP phenotype, OD normal fundus, OS. ERG: loss of scotopic response and reduced photopic response, OD normal scotopic and photopic response, OS. OCT: parafoveal loss of EZ and ONL and foveal preservation of thin ONL, OD normal, OS.
HRD-083	proband	F	N	RCBTB1	RP	RP	RP	S	56.42	48	2023-10-20	0.8	0.7	#	#	diffuse chorioretinal atrophy with few pigment deposits. ERG: loss of scotopic and photopic response. OCT: outer nuclear tubulations
HRD-084	proband	F	N		CD			S	67.42	60	0-10	0.22	1.3	**	*	RPE mottling at macula. ERG: subnormal scotopic and photopic response. OCT: markedly CME,OU.
HRD-085	proband	F	P		CRD			S	65.67	7	50-60	3	3	N/A	N/A	Typical RP phenotype with dense pigmented clumps at macula and diffuse chorioretinal atrophy. ERG: extinguished scotopic and photopic response. OCT: irregular retinal architecture with complete loss of outer retina and chorioretinal atrophy,OU
HRD-086	proband	F	N	ABCA4	SD	SD	SD	S	41.83	12	20-30	1.4	1.52	***	***	RPE atrophy and pigment deposits at macula. ERG: loss of photopic response with normal scotopic response. OCT: complete loss of ONL at fovea.
HRD-087	proband	F	P	EYS	RP	RP	RP	AR	42	25	2023-10-20	0.3	0.3	*	*	Typical RP phenotype. ERG: loss of scotopic response with reduced photopic response. OCT: parafoveal loss of EZ and ONL with foveal preservation of ONL
HRD-088	proband	M	N	COL2A1	SS	SS	SS	AD	4.25	0.25	0-10	1	1	N/A	N/A	Nystagmus was noted since 4 months old. Diffuse chorioretinal atrophy,OU VEP: small wave,OU.
HRD-089	proband	M	P	EYS	RP	RP	RP	AR	45.92	7	30-40	0.4	0.1	*	*	Typical RP phenotype. ERG: loss of scotopic response with subnormal photopic response. OCT: parafoveal loss of EZ and ONL with foveal preservation of ONL
HRD-090	proband	M	N		RP			S	43.58	25	20-30	0.22	0.3	#	#	Typical RP phenotype. ERG: loss of scotopic response with markedly reduced photopic response. OCT: parafoveal loss of EZ and ONL with foveal preservation of ONL.
HRD-091	proband	M	N	UNC119	CRD	CRD	CRD	S	57.42	15	40-50	2.4	2.4	#	#	chorioretinal atrophy at macula with diffuse hyperpigmentation at mid-periphery. ERG: undetectable scotopic and photopic response. OCT: generalized loss of outer retina and chorioretinal atrophy at macula.
HRD-093	proband	F	N		RP			S	43.75	25	20-30	1.7	2.4	***	#	Typical RP phenotype, OS normal fundus, OD. ERG: loss of scotopic and photopic response, OS normal, OD. OCT: parafoveal loss of EZ and ONL with foveal preservation of ONL, OS normal, OD
HRD-094	proband	M	N		RP			S	62.42	35	30-40	2.4	0.7	#	*	Typical RP phenotype. ERG: loss of scotopic response with subnormal photopic response. OCT: parafoveal loss of EZ and ONL with foveal preservation of ONL
HRD-098	proband	F	N		RP			S	54.5	35	20-30	0.7	0.8	#	#	Typical RP phenotype. ERG: loss of scotopic response with subnormal photopic response. OCT: parafoveal loss of EZ and ONL with foveal preservation of ONL
HRD-099	proband	M	N		RP			S	96.42	45	50-60	1.3	1.3	N/A	N/A	Typical RP phenotype with diffuse chorioretinal atrophy. ERG: loss of scotopic and photopic response. OCT: generalized loss of outer retina and RPE at macula.
HRD-100	proband	M	P	RP2	RP	RP	RP	XL	24.67	6	2023-10-20	0.4	0.7	*	#	Typical RP phenotype. ERG: loss of scotopic and photopic response. OCT: parafoveal loss of EZ and ONL with foveal preservation of ONL
HRD-101	proband	M	P	CHM	Choroideremia	Choroideremia	Choroideremia	XL	49.67	10	30-40	0.7	0.3	#	#	diffuse chorioretinal atrophy with visible sclera at posterior pole. ERG: undetectable scotopic and photopic response. OCT: macular schisis, OD loss of outer retina and chorioretinal atrophy,OS
HRD-102	proband	F	P	EYS	RP	RP	RP	AR	40.25	25	2023-10-20	0.3	0.4	#	#	Typical RP phenotype. ERG: loss of scotopic and markedly reduced photopic response. OCT: parafoveal loss of EZ and ONL with foveal preservation of thin ONL. Mild ERM,OU
HRD-103	proband	M	N	CHM	Choroideremia	Choroideremia	Choroideremia	XL	30.17	10	2023-10-20	0.1	0.05	*	*	chorioretinal atrophy at midperiphery ERG: undetectable scotopic and markedly reduced photopic response. OCT: generalized decrease of ONL thickness.
HRD-104	proband	M	P	CYP4V2	BCD	BCD	BCD	AR	53.83	25	20-30	0.8	0.52	#	#	Typical BCD phenotype with pigmented clumps at macula. ERG: loss of scotopic response and subnormal photopic response. OCT: parafoveal loss of EZ and ONL, outer retinal tubulation at fovea, and mild CME,OU
HRD-105	proband	M	N		RP			S	46.83	15	30-40	1	1	#	#	Typical RP phenotype with diffuse RPE degeneration. ERG: loss of scotopic and photopic response. OCT: parafoveal loss of EZ and ONL with foveal preservation of very thin ONL
HRD-107	proband	M	P		RP			S	65.83	15	40-50	2.7	2.4	#	#	Typical RP phenotype with diffuse chorioretinal atrophy. ERG: loss of scotopic and photopic response. OCT:generalized loss of outer retina and chorioretinal atrophy
HRD-107-2	S	M	P		RP			S	37	15	20-30	0.22	0.22	#	#	Typical RP phenotype with diffuse chorioretinal atrophy. ERG: loss of scotopic and photopic response. OCT:generalized loss of outer retina and chorioretinal atrophy
HRD-107-3	S	M	P		RP			S	60.5	15	40-50	0.52	0.7	#	#	Typical RP phenotype with diffuse chorioretinal atrophy. ERG: loss of scotopic and photopic response. OCT:generalized loss of outer retina and chorioretinal atrophy
HRD-108	proband	F	N	CEP290	LCA	LCA	LCA	AR	21.08	3	2023-10-20	0.1	0.22	*	*	Typical RP phenotype. ERG: loss of scotopic response and reduced photopic response. OCT: parafoveal loss of EZ and ONL with foveal preservation of ONL
HRD-109	proband	F	N		RP			S	64.67	15	50-60	3	2.1	#	#	Typical RP phenotype with diffuse chorioretinal atrophy. ERG: loss of scotopic and photopic response. OCT: generalized loss of outer retina and RPE.
HRD-110	proband	F	N		RP			S	82.75	15	70-80	0.52	1.3	#	*	Typical RP phenotype with diffuse RPE degeneration. ERG: loss of scotopic response and reduced photopic response. OCT: parafoveal loss of EZ and ONL with foveal preservation of ONL. CME,OS
HRD-111	proband	F	N	USH2A	RP	RP	RP	S	76.75	55	20-30	0.52	0.3	*	#	Typical RP phenotype with diffuse RPE degeneration. ERG: loss of scotopic and photopic response. OCT: parafoveal loss of EZ and ONL with foveal preservation of thin ONL. Mild CME,OU
HRD-112	proband	M	P	RPGR	RP	RP	RP	XL	41.08	3	30-40	0.4	0.4	*	*	Typical RP phenotype. ERG: loss of scotopic response with reduced photopic response. OCT: parafoveal loss of EZ and ONL with foveal preservation of ONL
HRD-113	proband	F	P	USH2A	RP	RP	RP	AR	48.67	12	30-40	0.16	0.1	**	**	Typical RP phenotype. ERG: loss of scotopic response with mild reduced photopic response. OCT: parafoveal loss of EZ and ONL with foveal preservation of ONL.
HRD-114	proband	F	N	RDH12	LCA	LCA	LCA	S	41.08	35	2023-10-20	0.52	0.22	**	**	RPE atrophy and pigment deposits at macula. ERG: loss of photopic response with normal scotopic response. OCT: complete loss of ONL at fovea.
HRD-115	proband	M	N		RP			S	65	55	2023-10-20	0.16	0	**	***	Sector RP phenotype (nasal and inferior quadrants in both eyes). ERG: markedly reduced scotopic response with normal photopic response. FAF: perimacular ring with hyper-AF with patch hypo-AF in the nasal and inferior quarants.OCT: parafoveal loss of EZ and foveal preservation of ONL
HRD-116	proband	M	N	RCBTB1	RP	RP	RP	S	51.25	45	2023-10-20	2.4	2.1	#	#	diffuse chorioretinal atrophy with few pigment deposits. ERG: loss of scotopic and photopic response. OCT: outer nuclear tubulations at macula
HRD-117	proband	M	P	RP2	RP	RP	RP	XL	39.67	3	30-40	2.1	2.1	#	#	Typical RP phenotype with fine pigment deposit at macula. ERG: loss of scotopic and photopic response. OCT: generalized loss of outer retina and RPE at macula.
HRD-117-1	proband	F	N	RDH12	CD	LCA	CD	S	35.5	3	30-40	1.52	1.7	*	*	RPE atrophy and pigment deposits at macula. ERG: loss of photopic response with normal scotopic response. OCT: complete loss of ONL at fovea.
HRD-117-2	S	F	P	RP2	RP	RP carrier	RP carrier	XL	60.08	25	30-40	0.4	0	#	**	RPE mottling change around midperiphery and macula and few pigmented clumps. ERG: markedly reduced scotopic and photopic response. OCT: genelized loss of EZ and ONL, OD foveal preservation of very thin ONL,OS.
HRD-118	proband	F	N	CERKL	CRD	CRD	CRD	S	34.33	15	20-30	2.7	2.7	#	#	RPE atrophy and fine pigment deposits at macula and patchy RPE mottling at midperiphery. ERG: loss of scotopic and photopic response. OCT: generalized loss of outer retina and RPE at macula.
HRD-119	proband	F	N		RP			S	77.75	25	50-60	2.7	2.7	#	#	Typical RP phenotype with diffuse chorioretinal atrophy. ERG: unrecordable scotopic and photopic response. OCT: generalized loss of outer retina and chorioretinal atrophy.
HRD-120	proband	M	P	ABCA4	CRD	CRD	CRD	AR	60.92	14	40-50	2.7	2.4	#	#	Typical RP phenotype with dense pigmented clumps at macula and diffuse chorioretinal atrophy. ERG: extinguished scotopic and photopic response. OCT: irregular retinal architecture with complete loss of outer retina and chorioretinal atrophy,OU
HRD-121	proband	F	P		CRD			AR	63.08	17	40-50	1.7	2.1	**	**	normal funduscopic appearance. FAF: normal. ERG: normal scotopic response with loss of photopic response. OCT: loss of EZ, IZ and decrease of ONL thickness at fovea.
HRD-122	proband	M	N	CEP290	LCA	LCA	LCA	AR	46.92	6	30-40	1.3	1.3	#	#	Typical RP phenotype with dense pigmented clumps at macula. ERG: extinguished scotopic and photopic response. OCT: irregular retinal architecture with outer retinal tubulation
HRD-123	proband	F	N		RP			S	36.67	7	2023-10-20	0.3	0.22	*	*	Typical RP phenotype. ERG: undetectable scotopic response with reduced photopic response. OCT: parafoveal loss of EZ and ONL with ONL preservation at fovea. Mild CME,OU
HRD-124	proband	M	N	EYS	RP	RP	RP	AR	48.58	6	40-50	2.4	2.4	#	#	Typical RP phenotype. ERG: undetectable scotopic and photopic response. OCT: loss of EZ and IZ and very thin ONL preservation at fovea. ERM,OU
HRD-125	proband	M	N		RP			S	60.67	4	50-60	2.4	2.4	#	#	Typical RP phenotype with diffuse chorioretinal atrophy. ERG: unrecordable scotopic and photopic response. OCT: generalized loss of outer retina and chorioretinal atrophy.
HRD-126	proband	M	P	RHO	RP	RP	RP	AD	61.08	12	40-50	2.1	0.4	#	#	Typical RP phenotype and RPE degeneration at posterior pole. ERG: undetectable scotopic and photopic response. OCT: generalized loss of outer retina at fovea.
HRD-127	proband	F	N	PDE6A	RP	RP	RP	S	72.42	10	60-70	1	2.1	#	#	Typical RP phenotype. ERG: undetectable scotopic and photopic response. OCT: loss of EZ and IZ and very thin ONL preservation at fovea. Mild CME,OD ERM,OS
HRD-128	proband	F	N		RP			S	47.58	10	30-40	1	0.7	#	#	Typical RP phenotype with RPE mottling at macula. ERG: undetectable scotopic and photopic response. OCT: CME,OU
HRD-129	proband	M	N	ABCA4	SD	SD	SD	AR	32.33	15	20-30	1.3	1.52	*	*	dense pigmented clumps and RPE atrophy at macula. ERG: undetectable photopic response with mild reduced scotopic response. OCT: complete loss of ONL and RPE at fovea.
HRD-130	proband	F	N	TRNT1	RP	RP	RP	AR	33.08	5	20-30	0.4	0.3	#	#	Typical RP phenotype with dense pigment deposits at macula. ERG: loss of scotopic and photopic response. OCT: irregular retina lamination and only very small portion of ONL preservation at fovea.
HRD-131	proband	F	N	GUCA1A	CRD	CRD	CRD	AD	61.42	17	40-50	0.8	0.8	#	#	RPE atrophy at macula and bony spicule pigmentation around midperiphery. vitreomacular traction, OS. ERG: loss of scotopic and photopic response. OCT: parafoveal loss of EZ and ONL with foveal preservation of thin ONL. ERM,OU vitreomacular traction OS.
HRD-132	proband	F	P		RP			AR	60	35	20-30	0.52	0.3	#	#	Typical RP phenotype. ERG: loss of scotopic response and markedly reduced photopic response. OCT: parafoveal loss of EZ and ONL with foveal preservation of ONL. ERM,OS
HRD-133	proband	M	N		CRD			S	72.5	25	50-60	2.1	0.22	#	*	Chorioretinal atrophy at posterior pole with few pigment deposits. ERG: loss of scotopic and photopic response. OCT: complete loss of ONL, RPE and choroid atrophy at fovea, OD a very thin ONL preservation at fovea, OS
HRD-134	proband	F	N		RP			S	73.58	45	30-40	0.8	0.52	#	*	Typical RP phenotype. Vitreomacular traction,OD. ERG: loss of scotopic and photopic response. OCT: vitreomacular traction OD markedly CME,OS
HRD-135	proband	F	P	USH2A	RP	RP	RP	AR	48.08	35	2023-10-20	0.3	0.22	#	#	Typical RP phenotype. ERG: loss of scotopic response with reduced photopic response. OCT: parafoveal loss of EZ and ONL with central foveal preservation of thin ONL.
HRD-135-1	S	F	P	USH2A	RP	RP	RP	AR	53.33	45	2023-10-20	0.1	0	#	#	Typical RP phenotype. ERG: loss of scotopic response with reduced photopic response. OCT: parafoveal loss of EZ and ONL with central foveal preservation of thin ONL.
HRD-137	proband	F	N	EYS	RP	RP	RP	AR	32.33	25	0-10	0.16	0.1	*	*	Typical RP phenotype. ERG: loss of scotopic response with reduced photopic response. OCT: parafoveal loss of EZ and ONL with central foveal preservation of ONL
HRD-138	proband	F	N		LCA	LCA	LCA	S	82.33	7	70-80	2.7	2.4	N/A	N/A	Typical RP phenotype with diffuse chorioretinal atrophy. ERG: extinguished scotopic and photopic response. OCT:generalized loss of outer retina, RPE and choroid atrophy
HRD-139	proband	M	P	EYS	RP	RP	RP	AR	70.33	45	20-30	2.4	2.7	#	#	Typical RP with RPE degeneration at macula. ERG: undetectable scotopic and photopic response. OCT: generalized loss of outer retina and RPE.
HRD-140	proband	F	N	IMPG1	RP	RP	RP	S	65.33	15	50-60	0.7	1	#	#	Typical RP phenotype. ERG: loss of scotopic response with markedly reduced photopic response. OCT: parafoveal loss of EZ and ONL with central fovea preservation of thin ONL.
HRD-141	proband	M	P	RLBP1	RPA	RPA	RPA	AR	21.58	3	2023-10-20	0.1	1	**	**	diffuse small white dots around midperiphery to periphery. ERG: loss of scotopic response with mild reduced photopic response. OCT: parafoveal loss of EZ and ONL with central fovea preservation of ONL
HRD-141-1	S	F	P	RLBP1	RPA	RPA	RPA	AR	16.25	3	2023-10-20	0	0	***	**	diffuse small white dots scattered over the midperiphery. ERG: loss of scotopic response with mild reduced photopic response. OCT: parafoveal loss of EZ and ONL with central fovea preservation of ONL
HRD-142	proband	M	P	EYS	RP	RP	RP	AR	42.25	35	2023-10-20	0.8	0.52	*	*	Typical RP phenotype. ERG: loss of scotopic response and mild reduced photopic response. OCT: loss of parafoveal EZ and ONL with ONL preservation at fovea. ERM,OD
HRD-142-1	S	F	P	EYS	RP	RP	RP	AR	45.75	35	2023-10-20	0.7	0.7	*	*	Typical RP phenotype. ERG: loss of scotopic response and mild reduced photopic response. OCT: loss of parafoveal EZ and ONL with ONL preservation at fovea.
HRD-143	proband	M	N	EYS	RP	RP	RP	AR	24.92	3	2023-10-20	0.7	0.7	#	#	Typical RP phenotype with RPE degeneration at macula. ERG: loss of scotopic and markedly reduced photopic response. OCT: parafoveal loss of EZ and ONL with very thin ONL preservation at central fovea.
HRD-144	proband	F	P	PRPF6	RP	RP	RP	AD	49.5	20	20-30	2.7	2.4	#	#	Typical RP phenotype with diffuse chorioretinal atrophy. ERG: extinguished scotopic and photopic response. OCT:generalized loss of outer retina, RPE and choroid atrophy
HRD-144-1	S	F	P	PRPF6	RP	RP	RP	AD	22.33	15	0-10	0	0	**	**	Typical RP phenotype. ERG: undetectable scotopic response with subnormal photopic response. OCT: mild decrease of ONL thickness at macula
HRD-144-2	S	F	P	PRPF6	RP	RP	RP	AD	25.25	15	0-10	0	0	**	**	Typical RP phenotype. ERG: undetectable scotopic response with subnormal photopic response. OCT: mild decrease of ONL thickness at macula
HRD-144-3	S	F	P	PRPF6	RP	RP	RP	AD	69.08	15	50-60	1.7	0.52	#	#	Typical RP phenotype with diffuse chorioretinal atrophy. ERG: extinguished scotopic and photopic response. OCT:generalized loss of outer retina, RPE and choroid atrophy. Lamellar macular hole, OD
HRD-144-5	S	M	P	PRPF6	RP	RP	RP	AD	0					N/A	N/A	N/A
HRD-145	proband	M	N	HMX1	US	Oculoauricular Syndrome?	Oculoauricular Syndrome	AR	36.5	25	2023-10-20	0.7	0.8	#	#	mild hearing impairment. Typical RP phenotype. ERG: undetectable scotopic and marked reduced photopic response. OCT: parafoveal loss of EZ and ONL with a thin ONL preservation at central fovea. Mild ERM,OU
HRD-146	proband	F	P		CRD			AR	40.58	15	20-30	0.7	0.7	#	#	RPE degeneration at macula with few pigment clumps along the vascular arcades. ERG: loss of scotopic and photopic response. OCT: loss of parafoveal EZ and ONL with a very thin ONL preservation at fovea. ERM, OS
HRD-146-1	S	F	P		CRD			AR	0					N/A	N/A	N/A
HRD-147	proband	M	N	RDH12	LCA	LCA	LCA	AR	20.83	7	2023-10-20	0.52	0.7	***	***	bull's eye pattern of parafoveal atrophy. ERG: mild reduced scotopic response with loss of photopic response. OCT: complete loss of ONL at central fovea.
HRD-148	proband	M	N	CEP290	RP	RP	RP	S	79.75	25	50-60	0.22	0.52	#	#	Typical RP phenotype with RPE atrophy at posterior pole. ERG: loss of scotopic response with markedly reduced photopic response. OCT: parafoveal loss of EZ and ONL with central fovea preservation of thinning ONL.
HRD-149	proband	M	N	EYS	RP	RP	RP	AR	36.58	15	20-30	0	0	**	**	Typical RP phenotype. ERG: markedly reduced scotopic response with normal photopic response. OCT: paramacular ONL preservation
HRD-150	proband	F	N		RP			S	38.25	15	20-30	0.22	0.52	#	#	Typical RP phenotype. ERG: loss of scotopic response with markedly reduced photopic response. OCT: parafoveal loss of EZ and ONL with central fovea preservation of a thin ONL
HRD-151	proband	F	N		RP			S	23.08	3	2023-10-20	1.7	1.7	#	#	Typical RP phenotype. ERG: loss of scotopic response with markedly reduced photopic response. OCT: parafoveal loss of EZ and ONL with central fovea preservation of a thin ONL
HRD-152	proband	M	N		Choroideremia			S	65.83	7	50-60	1	0.3	#	#	diffuse chorioretinal atrophy with dense pigmented clumps all over the retina. Vitreomacular traction, OD. ERG: loss of scotopic and photopic response. OCT: vitreomacular traction, OD irregular retinal lamination with outer retinal tubulation, OS, ERM,OS
HRD-153	proband	M	N		CRD			S	56.75	35	20-30	1.3	0.8	**	**	RPE atrophy at macula. ERG: loss of photopic response with mild reduced scotopic response. OCT: complete loss of ONL at macula.
HRD-154	proband	M	P	PRPH2	RP	RP	RP	AD	24.75	15	2023-10-20	0	0.1	#	#	Typical RP phenotype. ERG: loss of scotopic response with reduced photopic response. OCT: parafoveal loss of EZ and ONL with central fovea preservation of ONL.
HRD-154-1	S	M	P	PRPH2	RP	RP	RP	AD	0	15				N/A	N/A	N/A
HRD-155	proband	F	N		RP			S	65.83	25	40-50	2.7	2.1	#	#	Typical RP phenotype with RPE atrophy and fine pigment deposits at macula. ERG: loss of scotopic and photopic response. OCT: outer retinal tubulation at fovea, OD parafoveal loss of EZ and ONL with a very thin ONL preservation at central fovea. CME, OS
HRD-156	proband	F	N		RP			S	61.08	55	2023-10-20	2.7	0.22	#	#	Typical RP phenotype with RPE mottling at macula. ERG: loss of scotopic and photopic response. OCT: complete loss of ONL at macula, OD central fovea preservation of a very thin ONL, OS
HRD-157	proband	M	N		RP			S	36.58	15	20-30	0	0	*	*	Typical RP phenotype. ERG: loss of scotopic response with reduced photopic response. OCT: parafoveal loss of EZ and ONL with foveal preservation of ONL
HRD-158	proband	F	P	EYS	RP	RP	RP	AR	42.58	7	30-40	0.7	0.52	#	#	Typical RP phenotype. ERG: loss of scotopic response with markedly reduced photopic response. OCT: parafoveal loss of EZ and ONL with central fovea preservation of ONL
HRD-159	proband	F	N	PRPF31	RP	RP	RP	S	50.25	15	30-40	0.4	0.7	#	#	Typical RP phenotype. ERG: loss of scotopic and photopic response. OCT: parafoveal loss of EZ and ONL with central fovea preservation of a very thin ONL
HRD-160	proband	F	P		RP			AR	71.75	55	20-30	2.1	0.4	#	#	mild hearing impairment. RPE atrophy at posterior pole and peripapillary area with pigmented clumps at macula. ERG: loss of photopic response with reduced scotopic response. OCT: irregular retinal architecture ,OU and central fovea preservation of a small piece of ONL, OS. ERM,OD
HRD-162	proband	F	N	CAPN5	CRD	Neovascular inflammatory vitreoretinopathy	Neovascular inflammatory vitreoretinopathy	S	56.42	25	30-40	2.1	2.1	*	*	RPE atrophy at macula,OU subretinal neovascularization with subretinal hemorrhage, OD. ERG: loss of photopic response with mild reduced scotopic response. OCT: subretinal neovascularization with subretinal hemorrhage, OD generalized loss of outer retina and RPE, OS
HRD-163	proband	F	P		RP			S	58.58	15	40-50	2.4	0.4	#	#	Typical RP phenotype with dense pigmented clumps at macula. ERG: extinguished scotopic and photopic response. OCT: generalized loss of outer retina and RPE at macula, OD. irregular retinal architecture with outer retinal tubulation, OS. ERM,OU
HRD-163-1	S	F	P		RP			S	0					N/A	N/A	N/A
HRD-164	proband	F	N		RP			S	62.67	55	2023-10-20	0	0.05	*	*	Typical RP phenotype. ERG: loss of scotopic response with reduced photopic response. OCT: parafoveal loss of EZ and ONL with foveal preservation of ONL
HRD-165	proband	M	P	PRPH2	RP	RP	RP	AD	62.17	35	30-40	2.4	2.4	#	#	Typical RP phenotype with diffuse chorioretinal atrophy and pigmented clumps at macula. ERG: loss of scotopic and photopic response. OCT: irregular retinal architecture with outer retinal tubulations. ERM,OU
HRD-165-1	S	M	P	PRPH2	RP	RP	RP	AD	29.58			0	0	***	***	normal funduscopic appearance. FAF: normal. ERG: normal scotopic and photopic response. OCT: normal
HRD-165-2	S	M	P	PRPH2	RP	RP	RP	AD	26.67			0	0	***	***	normal funduscopic appearance. FAF: normal. ERG: normal scotopic and photopic response. OCT: normal
HRD-165-3	S	F	P	PRPH2	RP	RP	RP	AD	23.42			0	0	***	***	normal funduscopic appearance. FAF: normal. ERG: normal scotopic and photopic response. OCT: normal
HRD-166	proband	M	N		RP			S	34.17	7	20-30	0.16	0.4	*	#	Typical RP phenotype. ERG: loss of scotopic response with reduced photopic response. OCT: parafoveal loss of EZ and ONL and central foveal preservation of a thin ONL. markedly CME, OD mild CME, OS
HRD-167	proband	F	N	USH2A	RP	RP	RP	S	54.5	45	2023-10-20	2.7	2.4	#	#	Typical RP phenotype and RPE degeneration at posterior pole. ERG: undetectable scotopic and photopic response. OCT: generalized loss of outer retina at fovea. ERM,OS
HRD-168	proband	F	N		RP			S	56.33	45	2023-10-20	0.22	0.4	#	#	Typical RP phenotype with RPE atrophy at posterior pole. ERG: loss of scotopic and photopic response. OCT: generalized decrease of ONL thickness at fovea
HRD-169	proband	F	P	MERTK	RP	RP	RP	AR	61.17	15	50-60	2.7	2.7	#	#	Typical RP phenotype with RPE atrophy at posterior pole and pigmented clumps at macula. ERG: loss of scotopic and photopic response. OCT: complete loss of outer retina, RPE and choroid atrophy at macula.
HRD-170	proband	M	N	DRAM2	CRD	CRD	CRD	AR	44.08	35	2023-10-20	1.3	1.3	#	#	RPE atrophy and pigment deposits at macula. RPE mottling and few pigment clumps at midperiphery. ERG: loss of photopic response with markedly reduced scotopic response. OCT: complete loss of ONL at fovea.
HRD-171	proband	F	N	ROM1	RP	RP	RP	S	76.17	45	30-40	0.7	3	#	#	diffuse yellow-white dots at midperiphery,OU and fibrotic scar at macula, OS OCT: generalized decrease of ONL thickness with outer retinal tubulations, OD subretinal scar at macula,OS
HRD-172	proband	M	P	USH2A	RP	RP	RP	AR	61.75	25	40-50	2.4	2.4	#	#	Chorioretinal atrophy at posterior pole with bone spike pigment at midperiphery. ERG: loss of scotopic and photopic response. OCT: genelized loss of outer retina and RPE at macula
HRD-173	proband	M	P	RPGR	RP	RP	RP	XL	63.58	7	50-60	2.7	2.4	#	#	very pale disc with diffuse chorioretinal atrophy and pigmented clumps at posterior pole. ERG: loss of scotopic and photopic response. OCT: generalized loss of outer retina and RPE with choroid atrophy at parafovea area and complete loss of ONL at fovea.
HRD-173-1	S	F	P		RP			S	32			0.1	0	***	***	bone spicule pigments at periphery and RPE mottling at macula. ERG: subnormal scotopic and photopic response. OCT: mild thinning of ONL at macula,OU
HRD-173-2	S	F	P		RP			S	25.08			0.1	0	**	***	bone spicule pigments at periphery with pithy pigmentary disturbances at midperiphery,OU ERG: reduced scotopic response with normal photopic response. OCT: normal at macula.
HRD-174	proband	F	N		CRD			S	57.67	15	40-50	2.4	2.4	#	#	RPE atrophy at macula with pigment deposits at macula and midperiphery. ERG: loss of scotopic and photopic response. OCT: generalized loss of outer segment and RPE at macula. ERM,OD
HRD-175	proband	M	P	PRPH2	CRD	CRD	CRD	AD	51.5	15	30-40	0.3	0.4	#	#	diffuse RPE atrophy at macula and midperiphery with scattered pigmented clumps. ERG: loss of photopic and scotopic response. OCT: outer retinal tubulations at macula.
HRD-176	proband	M	N	INVS	RP	Nephronophthisis?	RP	S	61.58	50	2023-10-20	0.3	0.22	#	#	Typical RP phenotype with RPE degeneration at macula. ERG: loss of scotopic and photopic response. OCT: parafoveal loss of EZ and ONL with very thin ONL preservation at central fovea. Lamellar macular hole, OD ERM,OU
HRD-177	proband	M	N		RP			S	59.42	45	2023-10-20	0.3	0.7	#	#	Typical RP phenotype with RPE degeneration at macula. ERG: loss of scotopic and photopic response. OCT: parafoveal loss of EZ and ONL with very thin ONL preservation at central fovea. ERM,OU
HRD-178	proband	M	P		MD			AD	35.58	15	20-30	0.05	0.1	#	#	RPE mottling at macula with patchy pigmentary disturbance at midperiphery. ERG: loss of scotopic and photopic response. OCT: parafoveal loss of EZ and ONL with central foveal preservation of thin ONL.
HRD-179	proband	F	N		RP			S	60.75	25	30-40	0	0.1	*	*	Typical RP phenotype. ERG: loss of scotopic response with reduced photopic response. OCT: parafoveal loss of EZ and ONL with central fovea preservation of ONL
HRD-180	proband	F	N	EYS	RP	RP	RP	S	57.67	45	2023-10-20	0.1	0.1	*	*	Typical RP phenotype. ERG: loss of scotopic response with reduced photopic response. OCT: parafoveal loss of EZ and ONL with central fovea preservation of ONL
HRD-181	proband	F	N		RP			AR	35.25	15	2023-10-20	0.22	0.22	#	#	Typical RP phenotype. ERG: loss of scotopic response with markedly reduced photopic response. OCT: parafoveal loss of EZ and ONL with central fovea preservation of a thin ONL
HRD-182	proband	M	P	USH2A	RP	RP	RP	AR	47.08	35	2023-10-20	2.4	2.4	#	#	Typical RP phenotype with diffuse chorioretinal atrophy,OU ERG: loss of scotopic and photopic response. OCT: generalized loss of outer retina and chorioretinal atrophy.
HRD-182-1	S	F	P	USH2A	RP	RP	RP	AR	64			2.4	2.4	#	#	Typical RP phenotype with diffuse chorioretinal atrophy,OU ERG: loss of scotopic and photopic response. OCT: generalized loss of outer retina and chorioretinal atrophy.
HRD-184	proband	F	P	PROM1	CRD	CRD	CRD	AD	34.58			1.78	2.4	#	#	RPE atrophy at macula with pigment deposits at macula and midperiphery. ERG: loss of scotopic and photopic response. OCT: generalized loss of outer segment and RPE at macula.
HRD-184-1	S	M	P	PROM1	CRD	CRD	CRD	AD	63.17					N/A	N/A	RPE atrophy at macula with pigment deposits at macula and midperiphery
HRD-184-5	S	F	P	PROM1	CRD	CRD	CRD	AD	59.08					N/A	N/A	RPE atrophy at macula with pigment deposits at macula and midperiphery
HRD-184-6	S	F	P	PROM1	CRD	CRD	CRD	AD	50.25					N/A	N/A	RPE atrophy at macula with pigment deposits at macula and midperiphery
HRD-184-7	S	M	P	PROM1	CRD	CRD	CRD	AD	47.58					N/A	N/A	RPE atrophy at macula with pigment deposits at macula and midperiphery
HRD-185	proband	F	N		MD			S	73.92			0.16	0.3	N/A	N/A	RPE degeneration at macula,OU CNV, OS. OCT: RPE degeneration at macula,OU disruption of EZ at fovea, OS
HRD-186	proband	M	N		RP			S	71	68	0-10	0.3	0.16	#	#	Typical RP phenotype. ERG: loss of scotopic response with reduced photopic response. OCT: parafoveal loss of EZ and ONL with foveal preservation of ONL
HRD-187	proband	F	N		RP			S	73.75			2.4	2.4	N/A	N/A	Typical RP phenotype with RPE atrophy at macula: ERG: loss of scotopic and photopic response. OCT: extensive loss of ONL and RPE at macula.
HRD-188	proband	F	N	USH2A	US	US	US	S	58.67	56	0-10			N/A	N/A	mild hearing impairment. Typical phenotype with diffuse chorioretinal atrophy. ERG: loss of scotopic and photopic response. OCT: generalized loss of outer retina and RPE.
HRD-189	proband	M	N		RP			S	60.58	56	0-10	2.1	2.1	#	#	Typical RP phenotype. ERG: undetectable scotopic and photopic response. OCT: parafoveal loss of EZ and ONL with thin ONL preservation at fovea.
HRD-190	proband	F	N	RDH12	LCA	LCA	LCA	S	42.33	26	2023-10-20	2.4	2.7	#	#	nystagmus. Typical RP phenotype with RPE atrophy and pigmented clumps at macula. ERG: loss of scotopic and photopic response. OCT: complete loss of ONL and RPE at macula
HRD-191	proband	M	N		RP			S	54	45	2023-10-20	0.22	0.22	**	**	Typical RP phenotype. ERG: undetectable scotopic and photopic response. OCT: OS/IS disruption and decrease of ONL thickness at macula.
HRD-192	proband	M	N		RP			S	52			0.1	0.1	*	*	Typical RP phenotype. ERG: markedly reduced scotopic and photopic response. OCT: generalized decrease of ONL thickness at macula.
HRD-193	proband	M	P	RPGR	RP	RP	RP	XL	31.58	28	0-10	0.22	0.3	*	*	Typical RP phenotype. ERG: undetectable scotopic and photopic response. OCT: parafoveal loss of EZ and ONL with central fovea preservation of ONL.
HRD-193-1	proband	M	P		RP			S	64	27	30-40			N/A	N/A	N/A
HRD-194	proband	F	N		RP			S	36.92			0.7	0.52	N/A	N/A	Typical RP phenotype with RPE atrophy at macula. ERG: loss of photopic and scotopic response. OCT: extensive loss of ONL at macula.
HRD-195	proband	F	N	CYP4V2	BCD	BCD	BCD	S	64.58			0.3	0.22	*	*	Typical BCD phenotype. ERG: loss of scotopic response and subnormal photopic response. OCT: parafoveal loss of EZ and ONL, outer retinal tubulation at fovea.
HRD-197	proband	F	N	CYP4V2	BCD	BCD	BCD	S	72.67			2.7	2.7	N/A	N/A	Diffuse chorioretinal atrophy with pigmented change. ERG: extinguished scotopic and photopic reserpine. OCT: macula schisis, OD complete loss of ONL at macula, OS
HRD-198	proband	F	N		MD			S	72.67			1.3	2.4	*	#	chorioretinal atrophy main at macula. FAF: patch hypo-AF at macula area. ERG: severely reduced scotopic and photopic response. OCT: irregular retina architecture with RPE and choroid atrophy at macula.
HRD-199	proband	M	P	RPGR	RP	RP	RP	XL	58.92	7	40-50	0.4	2.7	*	#	Typical RP phenotype. ERG: undetectable scotopic and photopic response. OCT: parafoveal loss of EZ and ONL with central fovea preservation of ONL, OD complete loss of ONL at fovea, OS
HRD-200	proband	M	N	ABCA4	SD	SD	SD	S	26			1.48	1.78	*	*	RPE atrophy at macula with pigmentary disturbance in the midperiphery. ERG: loss of photopic response with subnormal scotopic response. FAF: hypo-AF at macula with granular hypo-AF spots at midperiphery. OCT: complete loss of ONL at fovea with decrease of ONL at parafoveal area.
HRD-201	proband	M	P		RP			AR	61.67			2.4	1.3	#	#	Typical RP phenotype with RPE degeneration at fovea. ERG: loss of scotopic and photopic response. OCT: generalized decrease of ONL at parafoveal are with complete loss of ONL at fovea. ERM,OD
HRD-202	proband	M	N		RP			S	56.25			0.22	0.16	#	#	Typical RP phenotype. ERG: loss of scotopic response with markedly reduced photopic response. OCT: parafoveal loss of EZ and ONL with central fovea preservation of a thin ONL.
HRD-203	proband	F	N	ABCA4	RP	CRD	CRD	S	32			2.7	2.7	#	#	dense pigmented clumps and RPE atrophy at macula and some pigment deposits at midperiphery . ERG: undetectable photopic and scotopic response. OCT: complete loss of ONL and RPE at fovea.
HRD-204	proband	M	P	PRPH2	RP	CRD	CRD	AD	68.5			2.4	2.4	#	#	chorioretinal atrophy at macula and lower midperiphery area. FAF: hypo-AF at macula and lower mid-periphery area. ERG: undetectable scotopic and photopic response. OCT: complete loss of ONL and RPE at macula area.
HRD-205	proband	M	N	IMPG1	RP	RP	RP	S	53.67	35	20-30	2.7	2.4	#	#	Typical RP phenotype. ERG: loss of scotopic and photopic response. OCT: parafoveal loss of EZ and ONL with foveal preservation of a thin ONL
HRD-206	proband	M	N	PROM1	CRD	CRD	CRD	S	25.17			2.1	2.1	*	*	RPE atrophy at macula: ERG: loss of photopic response with subnormal scotopic response. OCT: complete loss of ONL and RPE at fovea.
HRD-207	proband	M	N		RP			S	58.17			2.7	2.7	#	#	Typical RP phenotype with RPE atrophy at macula. ERG: loss of scotopic and photopic response. OCT: complete loss of ONL and RPE at fovea
HRD-208	proband	F	N	CYP4V2	RP	BCD	BCD	S	71.17	55	20-30	2.4	2.4	N/A	N/A	Typical RP phenotype. ERG: loss of scotopic and photopic response. OCT: parafoveal loss of EZ and ONL with central fovea preservation of a very thin ONL. ERM,OU
HRD-209	proband	M	P	PRPF8	RP	RP	RP	AD	64.5			3	3	N/A	N/A	Typical RP phenotype with diffuse chorioretinal atrophy,OU. OCT: complete loss of ONL and RPE. Retina was very thin.
HRD-209-1	S	M	P	PRPF8	RP	RP	RP	AD	56.33			1	1	N/A	N/A	Typical RP phenotype with diffuse chorioretinal atrophy,OU. OCT: complete loss of ONL and RPE at fovea.
HRD-210	proband	F	N		MD			S	26			0.16	1.78	N/A	N/A	RPE degeneration at macula. OCT: SRF with vitelliform deposit,OS>OD
HRD-211	proband	F	N	CYP4V2	BCD	BCD	BCD	S	52.17			0.22	0.22	*	*	Typical BCD phenotype with diffuse RPE degeneration. ERG: loss of scotopic response and markedly reduced photopic response. OCT: parafoveal loss of EZ and ONL, outer retinal tubulation at fovea.
HRD-212	proband	M	P	USH2A	US	US	US	AR	53.67	7	30-40	2.4	2.4	N/A	N/A	Hearing impairment. Typical RP phenotype with RPE atrophy at macula. ERG: undetectable scotopic and photopic response. OCT: generalized loss of outer retina and RPE at macula. ERM,OU
HRD-212-1	S	F	P	USH2A	RP	RP	RP	AR	55.58			2.4	2.4	N/A	N/A	Typical RP phenotype with RPE atrophy at macula. ERG: undetectable scotopic and photopic response. OCT: generalized loss of outer retina and RPE at macula. Mild ERM,OS
HRD-213	proband	M	N		RP			S	40.83	7	30-40	2.4	2.4	#	#	Typical RP phenotype with RPE degeneration at macula. FAF:irregular hyper-AF and hypo-AF pattern at macula. OCT: loss of ONL and RPE at macula. ERM,OU
HRD-214	proband	M	P	GUCY2D	CRD	CRD	CRD	AD	61.58			2.4	2.4	N/A	N/A	chorioretinal atrophy at macula with some pigmented clmups at midperiphery. ERG: extinguished scotopic and photopic response. OCT: loss of outer retina and RPE at macula.
HRD-214-1	S	F	P	GUCY2D	CRD	CRD	CRD	AD	34.5					N/A	N/A	N/A
HRD-215	proband	M	N	BBS2	BBS	BBS	BBS	S	29.5	3	20-30	2.1	2.4	N/A	N/A	polydactyly of both hands have received operation. Nystagmus. Typical RP phenotype with pigmented deposits at macula. ERG: undetectable photopic and scotopic response. OCT: loss of outer retina and RPE at macula.
HRD-216	proband	F	N	EYS	RP	RP	RP	S	20.42	15	2023-10-20	0.3	0.4	**	**	Typical RP phenotype. FAF: parafoveal hyper-AF ring with inner hypo-AF at fovea. ERG: undetectable scotopic and photopic response. OCT: parafoveal loss of EZ and ONL with central fovea preservation of ONL
HRD-218	proband	F	P		RP			S	41.58	35	2023-10-20	0	0	***	***	RPE mottling at midperiphery. ERG: reduced scotopic and photopic response. OCT: decrease of ONL thickness at macula
HRD-218-5	S	M	P		RP			S	74.58	15	60-70	3	3	N/A	N/A	Typical RP phenotype with diffuse chorioretinal atrophy at maucla
HRD-218-7	S	M	P		RP			S	61.67	15	50-60	2.7	2.7	N/A	N/A	Typical RP phenotype with diffuse chorioretinal atrophy at maucla
HRD-218-8	S	M	P		RP			S	55.83	15	40-50	2.7	2.7	N/A	N/A	Typical RP phenotype with diffuse chorioretinal atrophy at maucla
HRD-219	proband	F	P		US			AR	24.08	15	0-10	0	0	***	***	mild hearing impairment. RPE mottling at midpheriphery. ERG: reduced scotopic response with normal photopic response. OCT: mild decrease of ONL at periphery.
HRD-220	proband	M	P	ADGRV1	US	US	US	AR	47.33	20	20-30	1	1	*	*	moderate hearing impairment. ERG: loss of scotopic response with reduced photopic response. OCT: parafoveal loss of EZ and ONL with central preservation of ONL.
HRD-220-1	S	F	P	ADGRV1	US	US	US	AR	0					N/A	N/A	N/A
HRD-221	proband	M	N	USH2A	RP	RP	RP	S	46.08	15	30-40	0.22	0.7	#	#	Typical RP phenotype with RPE atrophy at macula. ERG: undetectable scotopic and photopic response. OCT: parafoveal loss of EZ and ONL with central fovea preservation of a very thin ONL
HRD-222	proband	M	P		RP			AR	32.08	25	2023-10-20	0.1	0.16	#	#	Typical RP phenotype. ERG: loss of scotopic and photopic response. OCT: parafoveal loss of EZ and ONL with central preservation of a thin ONL
HRD-222-2	S	F	P		RP			AR	58.42	3	50-60	0.8	2.1	#	#	Typical RP phenotype with RPE atrophy at fovea. ERG:loss of scotopic and photopic response. OCT: complete loss of ONL and RPE at fovea with parafoveal preservation of a thin ONL. Vitreomacular traction,OS
HRD-222-3	S	F	P		RP			AR	60.75	18	40-50	2.4	2.7	#	#	Typical RP with RPE atrophy at macula. ERG:loss of scotopic and photopic response. OCT: complete loss of outer retina and RPE at macula. ERM,OU
HRD-222-4	S	M	P		RP			AR	36.5	15	20-30	0.05	0.16	#	#	Typical RP phenotype. ERG: loss of scotopic and photopic response. OCT: parafoveal loss of EZ and ONL with central preservation of a thin ONL
HRD-224	proband	M	P		RP			AD	54	25	30-40	2.4	2.4	#	#	Typical RP phenotype with RPE atrophy at macula. ERG:loss of scotopic and photopic response. OCT: complete loss of ONL and RPE at macula.
HRD-225	proband	M	P	RP1	CRD	RP	CRD	AD	64.67	25	40-50	0.05	0	**	**	Oval shaped RPE atrophy at macula. FAF: oval shape hypo-AF at macula. ERG: mild reduced scotopic response with loss of photopic response. OCT: complete loss of outer retina and RPE at macula
HRD-225-1	S	F	P	RP1	CRD	RP	CRD	AD	59.42	15	40-50	1.3	1.3	*	*	Oval shaped RPE atrophy at macula. FAF: oval shape hypo-AF at macula. ERG: mild reduced scotopic response with loss of photopic response. OCT: complete loss of outer retina and RPE at macula
HRD-225-2	S	F	P	RP1	CRD	RP	CRD	AD	24.5	12	2023-10-20	0	0	**	**	Absence of foveal reflex. ERG:normal scotopic response with subnoral photopic reflex. OCT: decrease of ONL thickness at macula.
HRD-226	proband	M	N		RP			S	60	7	50-60	1.4	2.7	#	#	diffuse chorioretinal atrophy. ERG: loss of scotopic and photopic response. OCT: parafoveal loss of EZ and ONL with central preservation of a very thin ONL. OD complete loss of outer retina and RPE at macula,OS ERM,OS
HRD-227	proband	M	N	USH2A	RP	RP	RP	AR	41.33	26	2023-10-20	0.4	0.4	#	#	Typical RP phenotype with RPE atrophy at macula. ERG: undetectable scotopic and photopic response. OCT: parafoveal loss of EZ and ONL with central fovea preservation of a very thin ONL
HRD-228	proband	M	P	RP2	RP	RP	RP	XL	47.5	7	40-50	2.7	2.7	#	#	Typical RP phenotype with RPE atrophy at posterior pole. ERG: loss of scotopic and photopic response. OCT: complete loss of outer segment and RPE at macula. VMT,OD
HRD-228-4	S	M	P	RP2	RP	RP	RP	XL	6.5	3	0-10	0.52	0.52	N/A	N/A	RPE mottling at midperiphery. ERG: reduced scotopic and photopic response. OCT: decrease of ONL thickness at macula
HRD-229	proband	F	N		RP			S	68.08	55	2023-10-20	1	1	#	#	Typical RP phenotype with RPE degeneration at macula. ERG: loss of scotopic and photopic response. OCT: parafoveal loss of EZ and ONL with central fovea preservation of a very thin ONL. ERM,OU
HRD-230	proband	F	N		RP			S	16.75	15	0-10	0	0.22	#	#	Typical RP phenotype with RPE degeneration at macula. ERG: loss of scotopic and photopic response. OCT: parafoveal loss of EZ and ONL with central fovea preservation of a very thin ONL.
HRD-231	proband	M	N		BCD			S	56.08	45	2023-10-20	0.16	1.3	#	#	Typical BCD phenotype with RPE atrophy at posterior pole. ERG:loss of scotopic and photopic response. OCT: parafoveal loss of EZ and ONL, outer retinal tubulation at fovea.
HRD-232	proband	M	N	EYS	RP	RP	RP	AR	46.75	25	20-30	0.22	0.3	#	#	Typical RP phenotype. ERG: undetectable scotopic with markedly reduced photopic response. OCT: parafoveal loss of EZ and ONL with central fovea preservation of ONL.
HRD-233	proband	F	P	CYP4V2	RP	BCD	BCD	AR	68.67	35	30-40	2.4	2.4	N/A	N/A	Typical BCD phenotype with diffuse chorioretinal atrophy. ERG: undetectable scotopic and photopic response. OCT: complete loss of outer retina and RPE
HRD-233-1	proband	F	P	CDH23	US	US	US	AR	0					N/A	N/A	N/A
HRD-234	proband	F	P	RHO	RP	RP	RP	AR	51.83	10	40-50	1.3	1.3	#	#	Typical RP phenotype with RPE degeneration at macula. ERG:undetectable scotopic and photopic response. OCT: paracentral loss of EZ and ONL with central fovea preservation of a very thin ONL.
HRD-234-1	S	M	P	RHO	RP	RP	RP	AR	28	10	2023-10-20	0.1	0.16	*	*	Typical RP phenotype. ERG:loss of scotopic and reduced photopic response. OCT: parafoveal loss of EZ and ONL with central fovea preservation of ONL
HRD-235	proband	F	N		US			S	6.58	0.08	0-10	0.3	0.16	N/A	N/A	severe hearing impairment since birth. Absence of foveal reflex.
HRD-236	proband	M	N	USH2A	RP	RP	RP	S	40.33	18	20-30	0.16	0.1	#	#	Typical RP phenotype with RPE atrophy at macula. ERG: undetectable scotopic and photopic response. OCT: parafoveal loss of EZ and ONL with central fovea preservation of a very thin ONL. CME,OU
HRD-237	proband	M	P	GUCY2D	CRD	CRD	CRD	AD	27	20	0-10	1.3	1	**	**	round shape RPE degeneration with mottled pigmentary change at midperiphery. ERG: normal scotoopic response with loss of photopic response. OCT: complete loss of ONL at fovea with parafoveal preservation of a thin ONL
HRD-237-1	S	M	P	GUCY2D	CRD	CRD	CRD	AD	63.58	15	50-60	1.3	1	*	*	large round shape RPE atrophy with pigmented deposits at macula. ERG: loss of photopic response with mild reduced scotopic response. OCT:complete loss of outer retina and RPE at macula.
HRD-238	proband	F	N	USH2A	RP	RP	RP	S	80.08	25	50-60	2.1	2.1	#	#	Typical RP phenotype with RPE atrophy at macula. ERG: undetectable scotopic and photopic response. OCT: generalized loss of outer retina and RPE at macula. Mild ERM,OU
HRD-239	proband	F	N	NR2F1	Optic atrophy	Bosch-Boonstra-Schaaf optic atrophy syndrome	Optic atrophy	S	12.17	3	0-10	0.8	0.8	N/A	N/A	mild pale disc. VEP: unrecordable response. OCT: generalized decreased RNFL thicknes,OU
HRD-240	proband	M	N		CRD			S	60.42	35	20-30	1.52	2.1	N/A	N/A	diffuse chorioretinal atrophy and few pigmented deposits at macula. ERG: undetectable scotopic and photopic response. OCT: generalized loss of ONL and RPE at macula.
HRD-241	proband	M	N	TTLL5	CRD	CRD	CRD	AR	48.58	18	20-30	1.3	1.3	**	**	Oval shaped RPE atrophy at macula. FAF: oval shape hypo-AF at macula. ERG: mild reduced scotopic response with loss of photopic response. OCT: complete loss of outer retina and RPE at macula
HRD-242	proband	F	P	USH2A	RP	RP	RP	AR	72.83	35	40-50	2.1	2.1	#	#	Typical RP phenotype with RPE atrophy at macula. ERG: undetectable scotopic and photopic response. OCT: generalized loss of outer retina and RPE at macula. ERM,OD Vitreomacular traction,OS
HRD-243	proband	M	N	USH2A	US	US	US	S	57.42	45	2023-10-20	0.52	0.7	#	#	mild hearing impairment. Typical RP phenotype. ERG: undetectable scotopic and photopic response. OCT: parafoveal loss of EZ and ONL with central fovea preservation of a very thin ONL. CME,OU
HRD-245	proband	F	N	PDE6B	RP	RP	RP	S	58.83	35	20-30	1.3	2.1	#	#	Typical RP phenotype with RPE atrophy at fovea. ERG:loss of scotopic and photopic response. OCT: complete loss of ONL and RPE at fovea with parafoveal preservation of a very thin ONL. ERM,OD
HRD-246	proband	M	P		RP			AD	27.83	17	0-10	0.3	0	*	*	Typical RP phenotype. ERG: loss of scotopic response with reduced photopic response. OCT: parafoveal loss of EZ and ONL with central fovea preservation of ONL. Mild ERM,OU
HRD-247	proband	M	P	PRPH2	RP	RP	RP	AD	25	7	2023-10-20	0.1	0.05	*	*	Typical RP phenotype. ERG: loss of scotopic response with reduced photopic response. OCT: parafoveal loss of EZ and ONL with central fovea preservation of ONL.
HRD-247-1	S	F	P	PRPH2	RP	RP	RP	AD	60.33	15	40-50			#	#	Typical RP phenotype with RPE atrophy at macula. ERG:undetectable scotopic and photopic response. OCT: generalized loss of outer retina and RPE at macula.
HRD-248	proband	F	P	EYS	RP	RP	RP	AR	52.33	15	40-50	0.3	2.4	#	#	macular hole of left eye receive vitrectomy surgery. Typical RP phenotype with RPE degeneration at posterior pole. ERG: loss of scotopic and photopic response. OCT: parafoveal loss of EZ and ONL with central preservation of a very thin ONL,OD Generalized loss of outer retina and RPE at macula
HRD-249	proband	F	N		RP			S	65.58	35	30-40	2.7	2.4	#	#	Typical RP phenotype with RPE atrophy at macula. ERG: loss of scotopic and photopic response. OCT: generalized loss of outer retina and RPE at macula. Mild ERM,OU
HRD-250	proband	M	N		CRD			S	67.83	65	0-10	1.3	0	#	**	RPE degeneration at macula. ERG: loss of photopic response with mild reduced scotopic response. OCT: complete loss of ONL and RPE at fovea, OD. paracentral loss of EZ and ONL with central fovea preservation of ONL, OS
HRD-251	proband	F	N		RP			S	36	25	2023-10-20	0	0	*	*	Typical RP phenotype. ERG: loss of scotopic response with reduced photopic response. OCT: parafoveal loss of EZ and ONL with central fovea preservation of ONL.
HRD-252	proband	M	N	EYS	RP	RP	RP	AR	44.92	7	30-40	1.7	1.7	#	#	Typical RP phenotype with RPE degeneration at macula. ERG:loss of scotopic and photopic response. OCT: generalized loss of outer retina and RPE at macula.
HRD-253	proband	F	N		RP			S	59.42	55	0-10	2.4	0.7	#	***	Typical RP phenotype. ERG: loss of scotopic response with markedly reduced photopic response, OD. Subnormal scotopic and photopic response, OS. OCT: paracentral loss of EZ and ONL with central fovea preservation of ONL. ERM, OU
HRD-254	proband	M	P		Choroideremia			XL	19.92	1	2023-10-20	0.7	0.7	*	*	diffuse chorioretinal atrophy. ERG: loss of scotopic and photopic response. OCT: generalized decrearsed of ONL at macula.
HRD-254-1	S	M	P		Choroideremia			XL	0					*	*	diffuse chorioretinal atrophy. ERG: loss of scotopic and photopic response. OCT: generalized decrearsed of ONL at macula.
HRD-255	proband	F	P	PRPF6	RP	RP	RP	AD	30.25	3	20-30	0.8	1.3	#	#	Typical RP phenotype with fine pigment deposit at macula. Very pale disc and sheathing vessels. ERG: loss of scotopic and photopic response. OCT: generalized loss of outer retina and RPE at macula.
HRD-255-1	S	F	P	PRPF6	RP	RP	RP	AD	55.08					N/A	N/A	N/A
HRD-256	proband	F	P		BBS			S	66.17	35	30-40	2.7	2.7	#	#	cerebellar ataxia for more than 10 years. Typical RP phenotype with diffuse chorioretinal atrophy at posterior pole. ERG: extinguished scotopic and photopic response. OCT: generalized loss of outer retina and RPE at macula.
HRD-257	proband	M	N		RP			S	78.25	55	20-30	0.7	0.4	#	#	Typical RP phenotype with chorioretinal atrophy at posterior pole.ERG: undetectable scotopic and photopic response. OCT: complete loss of outer retina and RPE at macula, OD. Parafoveal loss of EZ and ONL with central fovea preservation of ONL, OS. ERM,OS
HRD-258	proband	M	N	USH2A	RP	RP	RP	S	63.67	35	30-40	2.4	2.4	#	#	Typical RP phenotype with RPE atrophy at macula. ERG: undetectable scotopic and photopic response. OCT: generalized loss of outer retina and RPE at macula. ERM with intraretinal cyst, OD
HRD-260	proband	M	N		US			S	56.17	25	30-40	1.3	1.3	N/A	N/A	moderate hearing impairment. Typical RP phenotype with RPE atrophy at macula. ERG: undetectable scotopic and photopic response. OCT: parafoveal loss of EZ and ONL with central fovea preservation of a thin ONL
HRD-261	proband	M	N	RP1L1	RP	RP	RP	S	53.42	45	2023-10-20	0.05	0.05	**	**	chorioretinal atrophy at periphery with macular sparing. ERG: reduced scotopic response with nornal photopic response. Normal OCT anatomy.
HRD-262	proband	F	N	PRPF6	RP	RP	RP	S	63.08	55	2023-10-20	2.4	2.4	#	#	Typical RP phenotype with chorioretinal atrophy at posterior pole.ERG: undetectable scotopic and photopic response. OCT: complete loss of outer retina and RPE at macula.
HRD-263	proband	F	P		RP			S	58.67	30	20-30	0.22	0.4	#	#	Typical RP phenotype with RPE degeneration at macula. ERG: loss of scotopic and photopic response. OCT: parafoveal loss of EZ and ONL with central fovea preservation of a thin ONL. ERM with lamellar macular hole,OU
HRD-264	proband	F	P	TULP1	LCA	LCA	LCA	AR	47.17	3	40-50	0.22	0.4	#	#	Typical RP phenotype with RPE atrophy and pigment deposits at fovea. ERG: loss of scotopic and photopic response. OCT: complete loss of ONL in the central fovea with parafoveal preservation of a thin ONL.
HRD-265	proband	F	N		US			S	53.92	35	20-30	1.3	1	#	#	Hearing impairment. Typical RP phenotype with RPE degeneration at macula. ERG: undetectable scotopic and photopic response. OCT: parafoveal loss of EZ and ONL with central fovea preservation of a thin ONL
HRD-266	proband	M	P		RP			S	53.33	7	40-50	0.52	0.52	#	#	Typical RP phenotype with RPE degeneration at macula. ERG:loss of scotopic and photopic response. OCT: parafoveal loss of EZ and ONL with central fovea preservation of ONL. Mild ERM,OU
HRD-267	proband	F	N	RDH12	CRD	CRD	CRD	AR	18.17	7	2023-10-20	0.52	0.4	*	*	large round shape RPE atrophy with pigmented deposits at macula. ERG: loss of photopic response with mild reduced scotopic response. OCT:complete loss of outer retina and RPE at macula.
HRD-268	proband	M	N		CRD			S	58.42	50	0-10	2.1	0.05	*	*	RPE degeneration with yellowish deposits at macula and pigmented disturbance at midperiphery. ERG:loss of photopic response with reduced scotopic response. OCT: generalized decreased of ONL with RPE degeneration at macula.
HRD-269	proband	F	N		RP			S	29.83	25	0-10	0.3	0.1	***	***	RPE mottling at macula and midperiphery. ERG: reduced photopic response with normal scotopic response. Normal OCT anatomy.
HRD-270	proband	F	N	RPGRIP1	LCA	LCA	LCA	AR	4.92	0.5	0-10			N/A	N/A	nystagmus was noted since 6 months. VEP: delayed P1 latency, OD:184ms, OS:175ms. Mottled pigmentary change at mid-periphery.
HRD-271	proband	F	P		CRD			S	31.08	16	2023-10-20	0.52	0.7	**	**	RPE atrophy with pigmented clumps at macula. Few vitreous strands were observed in both eyes. ERG: loss of photopic response with mild reduced scotopic response. OCT: complete loss of ONL at central fovea with parafoveal preservation of a thin ONL.
HRD-272	proband	F	P	CA4	RP	RP	RP	AD	45.83	16	20-30	0.22	1.3	#	#	Amblyoipa, OS. Typical RP phenotype with RPE degeneration at macula. ERG:loss of scotopic and photopic response. OCT: parafoveal loss of EZ and ONL with central fovea preservation of a very thin ONL.
HRD-273	proband	M	N	USH2A	US	US	US	AR	36.17	12	20-30	0.22	0.4	#	#	mild hearing impairment. Typical RP phenotype. ERG: undetectable scotopic and photopic response. OCT: parafoveal loss of EZ and ONL with central fovea preservation of a very thin ONL. Mild CME,OS
HRD-274	proband	F	N	CDH23	US	US	US	S	69.83	60	0-10	0.7	2.4	#	#	mild hearing impairment. Typical RP phenotype with RPE degeneration at fovea. ERG: undetectable scotopic and photopic response. OCT: generalized decrease of ONL thickness and RPE at macula.
HRD-275	proband	M	N	OFD1	RP	RP	RP	S	49.92	4	40-50	0.22	0.4	#	#	Typical RP phenotype. ERG: undetectable scotopic and photopic resopnse. OCT: parafoveal loss of EZ and ONL with central fovea preservation of ONL
HRD-276	proband	F	N		RP			S	67.17	15	50-60	3	3	N/A	N/A	Typical RP with diffuse chorioretinal atrophy. Very pale disc and sheathing vessels. ERG:extinguished scotopic and photopic response. OCT: complete loss of outer retina, RPE and choroid atrophy. Very thin retina.
HRD-277	proband	F	N		RP			S	47.08	40	0-10	0.05	0	***	***	RPE mottling at posteior pole and midperiphery. ERG: mild reduced scotopic and photopic response. Normal OCT anatomy.
HRD-278	proband	F	P	CRB1	LCA	LCA	LCA	AR	33.08	7	20-30	2.7	2.7	#	#	Typical RP phenotype with RPE atrophy and pigment deposits at macula. ERG: loss of scotopic and photopic response. OCT: complete loss of outer retina, RPE and choroid atrophy at macula.
HRD-278-1	S	M	P	CRB1	LCA	LCA	LCA	AR	35.08	7	20-30	2.7	2.7	N/A	N/A	Typical RP phenotype with RPE atrophy and pigment deposits at macula. ERG: loss of scotopic and photopic response. OCT: complete loss of outer retina, RPE and choroid atrophy at macula.
HRD-279	proband	M	N	CRB1	LCA	LCA	LCA	AR	5.83	0.75	0-10	1.4	1.4	#	#	RPE degeneration with pigment deposits at macula and pigmented disturbance at midperiphery. ERG:loss of photopic response with reduced scotopic response. OCT: generalized decreased of ONL with RPE degeneration at macula.
HRD-280	proband	F	P	USH2A	US	US	US	AR	47.83	10	30-40	0.4	0.52	#	#	mild hearing impairment. Typical RP phenotype. ERG: undetectable scotopic and photopic response. OCT: parafoveal loss of EZ and ONL with central fovea preservation of a very thin ONL. ERM,OU
HRD-281	proband	M	N		RP			S	26.17	20	0-10	0	0.1	***	***	mottled pigment change at posteior pole and midperiphery. ERG: mild reduced scotopic and photopic response. OCT: mild decrease of ONL thickness at macula.
HRD-282	proband	F	N		RP			S	63	55	2023-10-20	0.4	0.3	**	**	RPE degeneration at macula and mottled pigment change at midperiphery. ERG: mild reduced scotopic and photopic response. OCT: mild decrease of ONL thickness at macula.
HRD-283	proband	F	N		RP			S	58.67	25	30-40	0.4	0.4	*	*	RPE degeneration at posterior pole and midperiphery. ERG: loss of scotopic and photopic response. OCT: generalized decrease of ONL thickness at macula. Very thin retina, CRT<150μm
HRD-284	proband	F	P	PRPF6	RP	RP	RP	AD	59.5	35	20-30	0.7	0.16	#	#	Typical RP phenotype. ERG: loss of scotopic response with markedly reduced photopic response. OCT:parafoveal loss of EZ and ONL with central fovea preservation of ONL. Mild ERM,OD
HRD-284-1	S	F	P	PRPF6	RP	RP	RP	AD	57.5	50	0-10	0.1	0	#	#	Typical RP phenotype. ERG: loss of scotopic response with markedly reduced photopic response. OCT:parafoveal loss of EZ and ONL with central fovea preservation of ONL. CME,OU
HRD-284-4	S	F	P	PRPF6	RP	RP	RP	AD	25.25	25	0-10	0.1	0.1	**	**	Typical RP phenotype. ERG: markedly reduced scotopic response with normal photopic response. OCT: mild decrease of ONL thickness at macula
HRD-285	proband	M	N		RP			S	28	25	0-10	0.7	0.7	N/A	N/A	RPE mottling at posterior pole. ERG: normal scotopic response with markedly reduced photopic response. OCT: ONL thickness at normal range.
HRD-286	proband	F	N	EYS	RP	RP	RP	S	65.33	35	30-40	0.7	0.7	#	#	Typical RP phenotype. ERG: loss of scotopic and photopic response. OCT: parafoveal loss of EZ and ONL with central fovea preservation of ONL
HRD-287	proband	M	N		CRD			S	68.75	55	2023-10-20	0.3	0.22	N/A	N/A	RPE atrophy at posterior pole with few pigmented deposits at midperiphery. OCT: generalized decrease of ONL and RPE degeneration at macula. ERM,OD
HRD-288	proband	M	N		RP			S	58.17	53	0-10	0.05	0.3	*	*	Typical RP phenotype. ERG:loss of scotopic response with reduced photopic response. OCT: parafoveal loss of EZ and ONL with central fovea preservation of ONL. Mild CME,OS mild ERM,OD
HRD-290	proband	F	N		RP			S	36.42	25	2023-10-20	0	0	*	*	Typical RP phenotype. ERG: loss of scotopic response with reduced photopic response. OCT: parafoveal loss of EZ and ONL with central fovea preservation of ONL.
HRD-291	proband	F	N	ABCA4	RP	CRD	RP	S	54.08	25	30-40	0.52	0.7	#	#	Typical RP phenotype. OCT: parafoveal loss of EZ and ONL with central fovea preservation of ONL
HRD-292	proband	F	N		RP			S	50	25	20-30	0.52	0.4	#	#	Typical RP phenotype. OCT: parafoveal loss of EZ and ONL with central fovea preservation of ONL
HRD-293	proband	F	P	PRPF8	RP	RP	RP	AD	37.25	30	0-10	0.22	0.1	#	#	Typical RP phenotype. ERG: loss of scotopic and photopic response. OCT: parafoveal loss of EZ and ONL with central fovea preservation of ONL
HRD-294	proband	F	N		RP			S	32.42	15	20-30	0.05	0.16	*	*	diffuse RPE mottling at midperiphery. OCT: ONL thickness at normal range
HRD-295	proband	M	N	PROM1	CRD	CRD	CRD	S	64.75	25	40-50	1.3	1.3	#	#	Oval shaped RPE atrophy at macula. FAF: oval shape hypo-AF at macula. ERG: mild reduced scotopic response with loss of photopic response. OCT: complete loss of outer retina and RPE at macula
HRD-296	proband	F	N	IFT140	LCA	LCA	LCA	AR	1.83	0.5	0-10			N/A	N/A	Nystagmus. VEP: flat. Pink disc and margin clear,OU normal appearance fundus.
HRD-297	proband	F	N		RP			S	19.75	3	2023-10-20	1.3	1.3	N/A	N/A	Nystagmus. RPE mottling at midperiphery. OCT: mild decrease of ONL at macula
HRD-298	proband	M	N	ABCA4	SD	SD	SD	S	60.17	55	0-10	0.22	0.52	*	*	RPE atrophy and pigmented deposits at macula and yellowish flecks at midperiphery. FAF: hypo-AF at macula area. ERG: undetectable scotopic and photopic response. OCT:complete loss of outer retina and RPE at macula.
HRD-299	proband	M	N		RP			S	40.17	30	0-10	0.52	0.4	#	#	Typical RP phenotype. ERG: loss of scotopic and photopic response. OCT: parafoveal loss of EZ and ONL and central fovea preservation of a thin ONL.
HRD-300	proband	F	N	CDH23	US	US	US	S	49.67	35	2023-10-20	1.3	0.16	#	#	RD of right eye had received vitretomy surgery at 38 y/o. mild hearing impairment. Typical RP phenotype with chorioretinal atrophy at lower portion. OCT: complete loss of outer retina and RPE, OD parafoveal loss of EZ and ONL with central fovea preservation of a very thin ONL,OS
HRD-301	proband	M	N		RP			S	62.5	55	2023-10-20	0	0	*	*	Typical RP phenotype. ERG:undetectable scotopic response with subnormal photopic response. OCT: parafoveal loss of EZ and ONL with central fovea preservation of ONL
HRD-302	proband	M	N	IMPDH1	MD	RP	RP	S	62.58			0	0.52	N/A	N/A	RPE degeneration at mid-periphery,OU RPE atrophy at fovea, OS. ERG: subnormal scotopic and photopic response. OCT: ONL preservation at macula,OU RPE atrophy, OS
HRD-303	proband	M	N	CYP4V2	BCD	BCD	BCD	AR	76.92			2.4	1.78	#	#	diffuse chorioretinal atrophy and the sclera is visible at posterior pole. ERG: extinguished scotopic and photopic response. OCT: loss of outer retina, RPE and choroid atrophy at macula.
HRD-304	proband	F	N	USH2A	US	US	US	S	45			1.18	0.05	#	#	RD of right eye had received pneumatic retinopexy 28 years ago. mild hearing impairment. Typical RP phenotype with RPE degeneration at macula. FAF: parafoveal hypo-AF ring with inner hyper-AF at fovea. OCT: parafoveal loss of EZ and RPE with central foveal preservation of a very thin retina.
HRD-305	proband	F	N	USH2A	RP	RP	RP	S	62.83			0.22	0.4	#	#	Typical RP phenotype with RPE mottling at macula. ERG:undetectable scotopic and photopic response. FAF: parafoveal hypo-AF ring with inner hyper-AF at fovea. OCT: parafoveal loss of EZ and ONL with central fovea preservation of ONL. Vitreomacular traction with inner retinal cysts, OS
HRD-306	proband	M	N	EYS	RP	RP	RP	AR	61.58			0.3	2.1	#	#	Typical RP phenotype with RPE atrophy at mid-periphery. ERG: loss of scotopic and photopic response. OCT: parafoveal loss of EZ and ONL with central foveal preservation of ONL. CME,OS
HRD-307	proband	M	N		RP			S	35.5			2.7	2.7	#	#	diffuse chorioretinal atrophy with very pale disc and sheathing vessels. ERG: extinguished scotopic and photopic response. OCT: loss of outer retina, RPE and choroid atrophy at macula.
HRD-308	proband	F	N		RP			S	47.17			0.16	0.05	N/A	N/A	bone spicule-like pigmentation at midperiphery with RPE mottling at macula. ERG: subnormal scotopic and photopic response. OCT: generalized decreased of ONL at macula.
HRD-309	proband	F	N	EYS	RP	RP	RP	S	49.58			2.1	2.1	#	#	Typical RP phenotype with chorioretinal atrophy at macula. ERG: undetectable scotopic and photopic response. OCT: loss of outer retina, RPE and choroid atrophy at macula.
HRD-310	proband	F	N	ABCA4	CRD	CRD	CRD	S	30.92			2.1	2.1	#	#	RPE atrophy and pigmented deposits at macula and extended to midperiphery. ERG: undetectable scotopic and photopic response. OCT:complete loss of outer retina and RPE at macula.
HRD-311	proband	M	N	RHO	RP	RP	RP	AD	69.33			2.7	2.4	N/A	N/A	Typical RP phenotype with RPE atrophy at macula. OCT: complete loss of outer retina and RPE at macula. ERM with intraretinal cysts, OS
HRD-312	proband	F	N	ABCA4	CRD	CRD	CRD	S	64.67			2.1	2.1	N/A	N/A	RPE atrophy with pigment deposit at macula and pigmented disturbance at midperiphery. FAF: hypo-AF at macula. ERG: loss of scotopic and photopic response. OCT: generalized loss of outer retina and RPE at macula.
HRD-313	proband	F	N		RP			S	67.08	43	20-30	0.4	1	N/A	N/A	Typical RP phenotype with RPE mottling at macula. FAF: parafoveal hyper-AF ring. OCT: parafoveal loss of EZ and ONL with central foveal preservation of ONL.
HRD-314	proband	M	N		US			S	61.75			0.22	0.4	N/A	N/A	mild hearing impairment. Typical RP phenotype with RPE atrophy at posteior pole. ERG: loss of scotopic and photopic response. OCT: parafoveal loss of EZ and ONL with central foveal preservation a very thin ONL. ERM,OU
HRD-315	proband	M	N	LRP5	MD	Wagner and erosive vitreoretinopathy; familial exudative vitreoretinopathy	MD	S	63.33			0.52	0.7	**	**	parafoveal RPE degeneration. FAF: parafoveal hypo-AF ring with small inner hyper-AF at fovea. OCT: loss of outer retina and RPE at macula. ERM, OU
HRD-316	proband	F	N		RP			S	74.25					N/A	N/A	N/A
HRD-317	proband	M	P	RIMS1	RP	CRD	RP	S	33.75			0.16	0.16	*	#	Typical RP phenotype. ERG: loss of scotopic response with markedly reduced photopic response. OCT:parafoveal loss of EZ and ONL with central fovea preservation of ONL.
HRD-317-1	S	M	P	RIMS1	RP	CRD	RP	S	37.33			0.16	0	#	#	Typical RP phenotype with parafoveal RPE degeneration. FAF: parafoveal hypo-AF ring with inner hyper-AF at fovea. ERG: loss of scotopic and photopic response. OCT:parafoveal loss of EZ and ONL with central fovea preservation of ONL.
HRD-318	proband	F	N	EYS	RP	RP	RP	S	45.17	40	0-10			N/A	N/A	Typical RP phenotype. ERG: loss of scotopic and photopic response. OCT: ERM with lamellar macular hole, OD parafoveal loss of EZ and ONL with foveal preservation of very thin ONL,OS
HRD-319	proband	M	N	CYP4V2	BCD	BCD	BCD	AR	40	30	2023-10-20	0.3	0.52	*	*	Typical BCD phenotype with RPE atrophy at posterior pole. ERG:loss of scotopic response with severely reduced photopic response. OCT: parafoveal loss of EZ and ONL, outer retinal tubulation at fovea.
HRD-321	proband	M	N	PITPNM3	RP	CRD	RP	AD	57.75			0.8	1	#	#	Typical RP phenotype with RPE atrophy at macula. ERG: undetectable scotopic and photopic response. OCT: generalized decrease of ONL thickness and RPE degeneration at macula. Mild ERM,OU
HRD-322	proband	F	N	RDH12	LCA	LCA	LCA	S	7.25	1	0-10	1	1	N/A	N/A	subtle nystagmus. Typical RP phenotype with RPE degeneration at macula. OCT: complete loss of ONL at fovea with parafoveal preservation of a thin ONL.
HRD-323	proband	M	N	IMPDH1	RP	RP	RP	S	63.25			0.3	0.4	*	*	Typical RP phenotype. ERG: loss of scotopic response with markedly reduced photopic response. OCT: parafoveal loss of EZ and ONL with central fovea preservation of ONL. ERM,OU
HRD-327	proband	M	N		RP			S	38.83			0.3	0.52	*	*	Typical RP phenotype. ERG: loss of scotopic with subnormal photopic response. OCT: parafoveal loss of EZ and ONL with central fovea preservation of ONL. CME,OU
HRD-328	proband	F	N	COL11A1	SS	SS	SS	S	55.67	43	2023-10-20	2.7	2.7	#	#	Typical RP phenotype with RPE atrophy at macula. ERG:loss of scotopic and photopic response. OCT:generalized loss of outer retina and RPE at macula.
HRD-329	proband	M	N	RCBTB1	RP	RP	RP	S	59.83			1.78	0.3	N/A	N/A	diffuse chorioretinal atrophy with few pigment deposits. ERG: loss of scotopic and photopic response. OCT: loss of ONL and RPE at fovea with parafoveal outer nuclear tubulations
HRD-330	proband	F	N		RP			S	37.75	25	2023-10-20	1	2.1	#	#	mild hearing impairment. Typical RP phenotype. ERG:undetectable scotopic and photopic response. OCT: diffuse CME,OU
HRD-331	proband	M	N	MERTK	RP	RP	RP	S	63.58			2.7	2.7	#	#	Typical RP phenotype with diffuse chorioretinal atrophy. ERG:extinguished scotopic and photopic response. OCT: complete loss of ONL, RPE and choroid atorphy at macula.
HRD-332	proband	M	N	ABCA4	CRD	CRD	CRD	S	72.67			2.4	2.4	N/A	N/A	diffuse chorioretinal atrophy and scatter pigmented clumps over the retina. ERG: extinguished scotopic and photopic response. OCT: complete loss of outer retina, RPE and choroid atrophy at macula.
HRD-333	proband	M	P	CHM	Choroideremia	Choroideremia	Choroideremia	XL	65.17	55	0-10	2.1	2.7	N/A	N/A	diffuse chorioretinal atrophy with pigmented clumps and visible sclera. ERG: undetectable scotopic and photopic response. OCT: complete loss of ONL, RPE and choroid atrophy.
HRD-335	proband	M	N	EYS	RP	RP	RP	S	66.58					#	#	Typical RP phenotype with ring shape of RPE degeneration. FAF: parafoveal hyper-AF ring. ERG: loss of scotopic and photopic function. OCT: parafoveal loss of EZ and ONL with central fovea preservation of thin ONL.
HRD-336	proband	M	P	CHM	Choroideremia	Choroideremia	Choroideremia	XL	66.5			2.4	2.4	N/A	N/A	diffuse chorioretinal atrophy with pigmented clumps and visible sclera. ERG: undetectable scotopic and photopic response. OCT: complete loss of ONL, RPE and choroid atrophy. ERM,OS
HRD-337	proband	M	N		RP			S	69.42			2.4	2.1	N/A	N/A	diffuse chorioretinal atrophy with pigmented clumps. Pale disc,OU. ERG: loss of scotopic and photopic response. OCT: complete loss of outner retina, RPE and choroid atrophy.
HRD-338	proband	M	N		AS			S	57.83	48	2023-10-20	0.16	2.4	#	#	Typical RP phenotype with RPE degeneration at macula. ERG: loss of scotopic response with markedly reduced photopic response. OCT: parafoveal loss of EZ and ONL with central fovea preservation of a very thin ONL, OD. complete loss of outer retina at macula,OS
HRD-339	proband	F	N	USH2A	RP	RP	RP	S	42.5	31	2023-10-20	1.78	1.78	#	#	Typical RP phenotype with RPE atrophy at macula. ERG: undetectable scotopic and photopic response. OCT: parafoveal loss of EZ and ONL and central preservation of a very thin ONL
HRD-340	proband	F	N		RP			S	0					N/A	N/A	Typical RP phenotype. OCT: parafoveal loss of EZ and ONL with central fovea preservation of ONL
HRD-341	proband	M	N		CRD			S	38.83	33	0-10	1	1	*	*	RPE atrophy at posterior pole,OU with pigmented clumps at macula, OS. ERG: markedly reduced scotopic and photopic response. OCT: parafoveal loss of EZ and ONL with central fovea preservation of a very thin ONL.
HRD-342	proband	F	N		LCA			S	21.58	5	2023-10-20	0	0	**	**	Typical RP phenotype. FAF: parafoveal hyper-AF ring. ERG: loss od scotopic and photopic response. OCT: parafoveal loss of EZ and ONL with central fovea preservation of ONL
HRD-343	proband	F	N		US			S	57.42			0.3	0.4	#	#	Typical RP phenotype with RPE mottling at posterior pole. ERG: loss of scotopic and photopic response. OCT: parafoveal loss of EZ and ONL with central fovea preservation of a thin ONL
HRD-344	proband	F	N		RP			S	62.5					N/A	N/A	Typical RP phenotype. ERG:loss of scotopic and photopic response. OCT:parafoveal loss of EZ and ONL with central fovea preservation of a thin ONL
HRD-345	proband	F	P		RP			S	59.33	45	2023-10-20	0.3	0.52	N/A	N/A	Typical RP phenotype. FAF: parafoveal hyper-AF ring. ERG:loss of scotopic and photopic response. OCT:parafoveal loss of EZ and ONL with central fovea preservation of a thin ONL
HRD-346	proband	F	N		RP			S	57.08					N/A	N/A	Typical RP phenotype. . ERG:loss of scotopic and photopic response. OCT:parafoveal loss of EZ and ONL with central fovea preservation of a thin ONL
HRD-347	proband	F	P	MFSD8	CRD	CRD	CRD	AR	39.08	18	20-30	0	0	N/A	N/A	RPE mottling at macula. ERG: normal scotopic resonse with mild reduced photopic resopnse. OCT: mild decrease of ONL thickness.
HRD-348	proband	M	N	RPGR	RP	RP	RP	S	39.67	30	0-10	3	2.4	#	#	Typical RP phenotype with diffuse chorioretinal atrophy witih pigmented deposits at macula. ERG: undetectable scotopic and photopic response. OCT:complete loss of outer retina and RPE at macula.
HRD-349	proband	M	N	EYS	RP	RP	RP	S	42.17	20	20-30	2.7	2.4	#	#	Typical RP. ERG:undetectable scotopic and photopic response. OCT: parafoveal loss of EZ and ONL with central fovea preservation of a thin ONL
HRD-350	proband	M	N		RP			S	25.08	23	0-10	0	0	#	#	generalized attenuation of artery and diffuse RPE mottling. ERG: loss of scotopic and photopic response. OCT: parafoveal loss of EZ and ONL with central fovea preservation of a thin ONL.
HRD-351	proband	M	N	USH2A	RP	RP	RP	S	60.92	55	0-10	0.52	0.4	#	#	Typical RP phenotype with RPE atrophy at macula. ERG: undetectable scotopic and photopic response. OCT: parafoveal loss of EZ and ONL and central preservation of a very thin ONL
HRD-352	proband	M	P		RP			AR	37	25	2023-10-20	0.22	0.16	#	#	Typical RP phenotype. ERG: loss of scotopic and photopic response. OCT: ERM and CME,OU
HRD-358	proband	M	N	HK1	RP	RP	RP	S	38.75	35	0-10	0.22	0.16	#	#	Typical RP phenotype. ERG: loss of scotopic and photopic resposne. OCT:parafoveal loss of EZ and ONL with central fovea preservation of a thin ONL.mild CME,OU
HRD-359	proband	F	N	EFEMP1	MD	Doyne honeycomb retinal degeneration	Doyne honeycomb retinal degeneration	S	50.83	17	30-40	0	0	*	*	RPE degeneration at posterior pole and midperiphery. ERG: loss of scotopic and photopic response. OCT: parafoveal loss of EZ and ONL with central foveal preservation of a thin ONL. CME,OU
HRD-403	proband	F	N		RP			S	66.17	49	2023-10-20	1.3	1.3	#	#	RPE degeneration at posterior pole and midperiphery. ERG: loss of scotopic response and photopic response. OCT: generalized loss of outer retina and RPE at macula.
HRD-404	proband	M	N		RP			S	50.5			2.1	2.1	#	#	Typical RP phenotype with RPE atrophy at macula. ERG: undetectable scotopic and photopic response. OCT: generalized loss of outer retina and RPE at macula. ERM,OU
HRD-408	proband	M	P	BBS2	RP	BBS	RP	AR	24.25	7	2023-10-20	1.78	1.78	#	#	Typical RP phenotype with RPE atrophy at macula. FAF: round hypo-AF at macula. ERG: undetectable scotopic and photopic response. OCT: generalized loss of outer retina and RPE at macula. ERM,OU
HRD-408-1	S	M	P	BBS2	RP	BBS	RP	AR	23			0	0	N/A	N/A	normal fundus appearance. Normal OCT anatomy.
HRD-410	proband	M	N		CRD			S	17.92	3	2023-10-20			*	#	RPE atrophy at macula with fine pigment deposits. FAF: oval shape of hypo-AF at macula. ERG: loss of photopic response with subnormal scotopic response. OCT: complete loss of ONL at macula.
HRD-412	proband	M	N		RP			S	49.25	47	0-10	2.7	2.7	#	#	Typical RP phenotype with diffuse RPE degeneration and pigment deposits at macula. ERG: loss of scotoic and photopic response. OCT: complete loss of outer retina and RPE at macula
HRD-413	proband	F	N	RIMS1	CRD	CRD	CRD	S	65.67	63		0.22	0.4	*	*	diffuse RPE motteling at posterior pole and midperiphery. FAF: oval shape hypo-AF at macula and granular hypo-AF at mid-periphery. ERG: reduced scotopic and photopic response. OCT: parafoveal loss of EZ and ONL with central fovea preservation of ONL. CME,OU
HRD-415	proband	M	P	RP2	RP	RP	RP	XL	18.17	7	2023-10-20	0.4	0.4	**	**	Typical RP phenotye. ERG: markedly reduced scotopic and photopic response. OCT: parafoveal loss of EZ and ONL and central fovea preservation of a thin ONL
HRD-417	proband	F	P	USH2A	RP	RP	RP	AR	61.58	54	0-10	0.05	1.3	*	*	Typical RP phenotype with RPE atrophy at macula. ERG: subnormal scotoopic and photopic response. FAF: hypo-AF at macula. OCT: parafoveal loss of EZ and ONL with central fovea preservation of a very thin ONL
HRD-418	proband	M	P		US			AR	83.25	18	60-70	1	2.4	#	#	Moderate hearing impairment. Typical RP phenotype with diffuse chorioretinal atrophy at midperiphery. RPE atrophy with pigmented clumps at macula,OS. ERG: loss of scotoic and photopic response. OCT: schisis with macular hole, OD. complete loss of outer retina and RPE at macula, OS
HRD-419	proband	M	N		US			S	71.33	48	20-30	1.3	0	N/A	N/A	Moderate hearing impairment. RD of right eye had received vitretomy with silicone oil temponade. Typical RP phenotype with diffuse chorioretinal atrophy at midperiphery. OCT: CME with few subretinal fluid at lower portion, OD parafoveal loss of EZ and ONL with central fovea preservation of ONL
HRD-421	proband	M	N		RP			S	59.42	30	20-30	2.4	2.4	#	#	Typical RP phenotype with RPE degeneration at macula. ERG:loss of scotopic and photopic response. OCT: complete loss of outer retina and RPE at macula.
HRD-422	proband	M	N	RP1	CRD	CRD	CRD	S	66.33	62	0-10	0.22	0.3	*	*	RPE atrophy at macula and mottled pigment change at midperiphery. ERG: markedly reduced scotopic and photopic response. OCT: parafoveal loss of EZ and ONL with central fovea preservation of ONL. CME,OU
HRD-423	proband	M	N		RP			S	41.42	26	2023-10-20	0.52	0.7	#	#	Typical RP phenotype with RPE degeneration and pigment deposits at macula: ERG:loss of scotopic and photopic response. OCT: generalized loss of outer retina and RPE at macula.
HRD-424	proband	F	N		CRD			S	65	58	0-10	0.7	0.13	*	*	RPE atrophy with fine yellowish pigment at maucla and diffuse RPE mottling at midperiphery. ERG: loss of scotopic and photopic response. OCT: parafoveal loss of EZ and ONL with central fovea preservation of a thin ONL.
HRD-425	proband	M	N		RP			S	39.67	24	2023-10-20	0.4	0.52	#	#	Typical RP phenotype with RPE degeneration at macula. ERG: loss of scotopic and photopic response. OCT:parafoveal loss of EZ and ONL with central fovea preservation of a very thin ONL.
HRD-426	proband	M	P	EYS	RP	RP	RP	AR	46.75	15	30-40	0.16	0.16	*	*	Typical RP phenotype. ERG:loss of scotopic and photopic response. OCT: parafoveal loss of EZ and ONL with central fovea preservation. ERM,OU
HRD-426-1	S	F	P	EYS	RP	RP	RP	AR	50.75	44	0-10	0.22	0.52	#	#	Typical RP phenotype. ERG:loss of scotopic and photopic response. OCT: parafoveal loss of EZ and ONL with central fovea preservation. Mild CME,OD
HRD-428	proband	F	N		SS			S	54.83	50	0-10	0.52	0.7	#	#	Typical RP phenotype with RPE mottling at macula. ERG: loss of scotopic and photopic response. OCT: complete loss of ONL at macula, OD central fovea preservation of a very thin ONL, OS
HRD-429	proband	M	P	CHM	Choroideremia	Choroideremia	Choroideremia	XL	34.58			0	0	#	#	diffuse chorioretinal atrophy with pigmented clumps at macula. FAF: parafoveal hyper-AF ring. ERG: loss of scotopic and photopic response. OCT: parafoveal loss of ONL and RPE with central fovea preservation of a thin ONL. CME,OU
HRD-430	proband	F	N	RP1	RP	RP	RP	S	46.67					#	#	macular hole of left eye receive vitrectomy surgery. Typical RP phenotype with RPE degeneration at posterior pole. ERG: loss of scotopic and photopic response. OCT: parafoveal loss of EZ and ONL with central preservation of a very thin ONL,OD Generalized loss of outer retina and RPE at macula, OS. mild ERM,OD
HRD-431	proband	M	N	BEST1	RP	RP	RP	S	48	42	0-10			#	#	Typical RP phenotype with RPE mottling at macula. FAF: oval shape of hypo-AF at macula. ERG: loss of scotopic and photopic response. OCT: complete loss of ONL at macula, OD central fovea preservation of a very thin ONL, OS
HRD-432	proband	F	N		RP			S	68.17	30	30-40	0.22	0.1	#	#	Typical RP phenotype. FAF: parafoveal hyper-AF ring. ERG: loss of scotopic and reduced photopic response. OCT: parafoveal loss of EZ and ONL with central fovea preservation of ONL
HRD-433	proband	F	N		RP			S	76.08	74	0-10	1	0.7	#	#	Typical RP phenotype with RPE mottling at macula. ERG: loss of scotopic and photopic response. OCT: parafoveal loss of EZ and ONL with central fovea preservation of a very thin ONL
HRD-434	proband	M	N		RP			S	58.17	49	0-10	1	1.8	#	#	Typical RP phenotype with RPE atrophy at macula. ERG: loss of scotopic and photopic response. OCT: outer retinal tubulation at macula. ERM,OS
HRD-435	proband	M	N	USH2A	RP	RP	RP	S	38			0.7	1.3	#	#	Typical RP phenotype. ERG: undetectable scotopic and photopic response. OCT: parafoveal loss of EZ and ONL and central preservation of a thin ONL.
HRD-436	proband	F	P	USH2A	US	US	US	AR	66.67	52	2023-10-20	3	3	#	#	progressive hearing impairment. Typical RP phenotype with diffuse chorioretinal atrophy and pigmented deposits at macula. ERG: extinguished scotopic and photopoic response. OCT: geneeralized loss of outer retina, RPE and choroid atrophy
HRD-437	proband	M	P	BEST1	BVMD	BVMD	BVMD	AR	62.42	40	20-30	1.78	1.3	#	#	diffuse RPE degeneration of macula and midperiphery. ERG:loss of scotopic and photopic response. OCT: generalized loss of outer retina with SRF,OU
HRD-438	proband	F	N	EYS	RP	RP	RP	S	39.67	7	30-40	1	1.48	#	#	Typical RP phenotype with RPE degeneration at macula. ERG: loss of scotopic and photopic response. OCT: parafoveal loss of EZ and ONL with central fovea preservation of a very thin ONL
HRD-439	proband	M	P	RPGR	RP	RP	RP	XL	59.33	8	50-60	2.7	2.7	#	#	Typical RP phenotype with diffuse chorioretinal atrophy witih pigmented deposits at macula. ERG: undetectable scotopic and photopic response. OCT:complete loss of outer retina and RPE at macula.
HRD-441	proband	F	N		RP			S	45.75	29	2023-10-20	1	1.3	**	**	Typical RP phenotype with RPE degeneration at macula. FAF: parafoveal hyper-AF ring. OCT:generlized decrease of ONL thickness at macula.
HRD-442	proband	F	P	UNC119	RP	RP	RP	AD	78.25	70	0-10	0.22	0.16	N/A	N/A	Typical RP phenotype with chorioretinal atrophy at nasal and lower quadrants. OCT: parafoveal loss of EZ and ONL with central fovea preservation of ONL
HRD-443	proband	M	N		RP			S	34.25	23	2023-10-20	0	0.05	*	#	Typical RP phenotype with RPE degeneration at macula. ERG: loss of scotopic and photopic response. OCT: parafoveal loss of EZ and ONL with central fovea preservation of ONL
HRD-444	proband	M	N	CDH23	US	US	US	S	64.25	25	30-40	2.1	2.1	#	#	Typical RP phenotype with RPE atrophy and fine pigment deposits at macula. ERG: loss of scotopic and photopic response. OCT: complete loss of outer retina and RPE at macula.
HRD-445	proband	F	N		RP			S	54.58			1	1	#	#	Typical RP phenotype with RPE degeneration at macula. ERG: loss of scotopic and photopic response. OCT: parafoveal loss of EZ and ONL with central fovea preservation of a very thin ONL
HRD-446	proband	F	N		RP			S	36.58	19	2023-10-20	1	0.16	#	#	Typical RP phenotype with RPE degeneration at macula. ERG: loss of scotopic and photopic response. OCT: parafoveal loss of EZ and ONL with central fovea preservation of a very thin ONL. CME,OS
HRD-447	proband	M	N		SS			S	73	46	30-40	0.16	1.08	N/A	N/A	RPE atrophy at macula with yellowish white dots scattered at macula and midperiphery. ERG: markedly reduced scotopic and photopic resopnse. OCT: central fovea preservation of ONL, OD complete loss of outer retina and RPE, OS
HRD-448	proband	M	N		RP			S	48.92	28	20-30	0.52	0.4	*	#	Typical RP phenotype with RPE degeneration at macula. ERG: loss of scotopic response with markedly reduced photopic response. OCT: parafoveal loss of EZ and ONL with central fovea preservation of a very thin ONL
HRD-449	proband	M	P	USH2A	RP	RP	RP	AR	27.42	17	2023-10-20	0	0	**	**	Typical RP phenotype. ERG: loss of scotopic response with subnormal photopic response. OCT: parafoveal loss of EZ and ONL with foveal preservation of ONL
HRD-450	proband	F	P	CYP4V2	BCD	BCD	BCD	AR	59.33	45	2023-10-20	1	0.52	#	#	Typical BCD phenotype with diffuse chorioretinal atrophy. ERG: undetectable scotopic and photopic response. OCT: complete loss of outer retina and RPE
HRD-451	proband	M	P	RPGR	RP	RP	RP	XL	53.5			2.4	2.4	#	#	Typical RP phenotype with RPE atrophy witih pigmented deposits at macula. ERG: undetectable scotopic and photopic response. OCT: complete loss of outer retina and RPE at macula. ERM,OU
HRD-452	proband	F	N		RP			S	73.08	58	2023-10-20	1.3	1	#	#	Typical RP phenotype with diffuse chorioretinal atrophy. ERG: loss of scotopic and photopic response. OCT: generlized loss of outer retina and RPE at maucla, OD ERM with lamellar macular hole, OS.
HRD-453	proband	M	P	PROM1	CRD	CRD	CRD	AR	49.5	45	0-10	1	1	**	**	RPE degeneration at macula. FAF: oval shape hypo-AF at macula. ERG: subnormal scotopic and photopic response. OCT: loss of ONL and RPE at central fovea with parafoveal preservation of a thin ONL.
HRD-453-1	S	F	P	PROM1	CRD	CRD	CRD	AR	46.58	27	2023-10-20	1	1	**	**	RPE degeneration at macula. FAF: oval shape hypo-AF at macula. ERG: subnormal scotopic and photopic response. OCT: loss of ONL and RPE at central fovea with parafoveal preservation of a thin ONL.
HRD-455	proband	M	N	PDE6A	RP	RP	RP	S	49.33	2	40-50	2.1	2.1	#	#	Typical RP phenotype with RPE degeneration at macula. ERG: undetectable scotopic and photopic response. OCT: generalized loss of outer retina and RPE.
HRD-456	proband	M	N		RP			S	63.42	55	2023-10-20	0.4	0	*	*	Typical RP phenotype. ERG:loss of scotopic response with markedly reduced photopic response. OCT: ONL preservation at macula.CME,OU
HRD-457	proband	M	P	ADGRV1	US	US	US	AR	47	40	0-10	0	0	#	#	mild to moderate hearing impairment. Typical RP phenotype. ERG:loss of scotopic and photopic response. OCT: parafoveal loss of EZ and ONL with central fovea preservation of ONL
HRD-458	proband	F	N		RP			S	36.08	15	20-30	0.3	0.22	**	*	Typical RP phenotype. FAF: parafoveal hyper-AF ring. ERG: loss of scotopic and reduced photopic response. OCT: parafoveal loss of EZ and ONL with central fovea preservation of ONL
HRD-459	proband	F	N		RP			S	42.75	19	20-30	1	1	#	#	Typical RP phenotype with RPE degeneraton at macula. ERG: undetectable scotopic and photopic response. OCT: generalized loss of outer retina and RPE at central fovea with parafoveal preservation of a very thin ONL
HRD-460	proband	F	N	CNGA1	RP	RP	RP	S	61.25	7	50-60	0.1	0.16	*	*	Typical RP phenotype. ERG: loss of scotoic response with markedly reduced photopic response. OCT: parafoveal loss of EZ and ONL wih central fovea preservation of ONL
HRD-461	proband	F	N	USH2A	RP	RP	RP	S	43.08	12	30-40	0.1	0.3	N/A	N/A	Typical RP phenotype. ERG: loss of scotopic and photopic response. FAF: parafoveal hyper-AF ring. OCT: parafoveal loss of EZ and ONL with central fovea preservation of a thin ONL
HRD-462	proband	F	P		RP			S	53.75	15	30-40	1.3	1.3	#	#	Typical RP phenotype with RPE degeneration at macula. ERG:loss of scotopic and photopic response. OCT: parafoveal loss of EZ and ONL with central fovea preservation of a very thin ONL.
HRD-463	proband	F	N	RCBTB1	RP	RP	RP	S	46.58	7	30-40	0.22	0.3	#	#	diffuse chorioretinal atrophy with few pigment deposits. ERG: loss of scotopic and photopic response. OCT: outer nuclear tubulations at macula. ERM,OS
HRD-464	proband	M	P	CEP290	LCA	LCA	LCA	AR	41.5	3	30-40	2.7	2.4	#	#	Typical RP phenotype with RPE degenearation at macula. ERG: loss of scotopic and photopic response. OCT: only a very thin ONL preservation at central fovea.
HRD-465	proband	F	N		RP			S	49.75	10	30-40	1	2.1	#	#	Typical RP with RPE degeneration at macula. ERG: undetectable scotopic and photopic response. OCT: only a small piece of ONL preservation at central fovea.
HRD-466	proband	M	N	ABCA4	CRD	CRD	CRD	S	32	7	20-30	1.78	2.1	*	#	dense pigmented clumps and RPE atrophy at posterior pole. ERG: marked reduced photopic response with subnormal scotopic response. OCT: complete loss of outer retina and RPE at fovea with thin ONL preservation at periperal. Intraretinal cysts at fovea, OD
HRD-468	proband	F	P	TIMP3	MD	SFD	SFD	AD	74.08	63	2023-10-20	1	2.4	#	#	Hx of choroidal neovascularization,OU. diffuse chorioretinal atophy with subretinal fibrosis at midperiphery. OCT: irregular retinal architecture with generalized loss of outer retina, RPE and choroid atrophy.
HRD-468-1	S	F	P	TIMP3	MD	SFD	SFD	AD	76.58	68	2023-10-20	0.4	0.7	#	#	Hx of choroidal neovascularization,OU. diffuse chorioretinal atophy with subretinal fibrosis at midperiphery. OCT: irregular bruch's membrane and RPE complex and central foveal preservation of ONL. CME,OS
HRD-468-2	S	M	P	TIMP3	MD	SFD	SFD	AD	71.83	69	0-10	1	0.52	#	#	Hx of choroidal neovascularization,OU. diffuse chorioretinal atophy with subretinal fibrosis at midperiphery. OCT: irregular bruch's membrane and RPE complex and central foveal preservation of ONL
HRD-468-3	S	F	P	TIMP3	MD	SFD	SFD	AD	61.5	50	2023-10-20	2.1	2.4	#	#	Retinal detachment of both eye had received vitrectomy surgery. diffuse chorioretinal atophy with subretinal fibrosis at midperiphery. OCT: irregular bruch's membrane and RPE complex and central foveal preservation of ONL
HRD-472	proband	M	N	RHO	RP	RP	RP	S	45.92	28	2023-10-20	0.16	0.05	*	*	Typical RP phenotype with RPE mottling at macula. FAF: large hyper-AF ring at macula. ERG: loss of scotopic response with reduced photopic response. OCT: parafoveal loss of EZ and ONL with central foveal preservation of ONL.
HRD-473	proband	F	N		RP			S	31.75	12	20-30	0.05	0	*	***	Typical RP phenotype, OD normal fundus, OS. ERG: loss of scotopic response and reduced photopic response, OD normal scotopic and photopic response, OS. OCT: parafoveal loss of EZ and ONL and foveal preservation of thin ONL, OD normal, OS.
HRD-474	proband	F	N		RP			S	69.33	12	50-60	2.4	2.1	#	#	Typical RP phenotype with RPE atrophy at macula. ERG: undetectable scotopic and photopic response. OCT: generalized loss of outer retina and RPE at macula. ERM,OU
HRD-476	proband	M	P		MD			AD	66.5	57	0-10	1	1.08	**	**	Oval shaped RPE atrophy at macula and pigmentary disturbance at midperiphery. FAF: oval shape hypo-AF at macula. ERG: loss of scotopic response with markedly reduced photopic response. OCT: complete loss of outer retina and RPE at macula
HRD-477	proband	F	N	SNRNP200	RP	RP	RP	S	40.67	7	30-40	2.4	2.4	#	#	Typical RP phenotype with RPE atrophy at macula. ERG: loss of scotopic and photopic response. OCT: complete loss of ONL and RPE at fovea
HRD-478	proband	F	N		RP			S	38	25	2023-10-20	0.3	0.7	#	#	Typical RP phenotype with RPE degeneration at macula. ERG: loss of scotopic and photopic response. OCT: parafoveal loss of EZ and ONL with central fovea preservation of a thin ONL.
HRD-479	proband	M	N	RP2	RP	RP	RP	S	53.83	15	40-50	2.4	2.4	#	#	Typical RP phenotype with diffuse chorioretinal atrophy and pigmented deposits at macula. ERG:undetectable scotopic and photopic response. OCT: complete loss of outer retina and RPE at macula.
HRD-480	proband	F	N		RP			S	78.08	67	0-10	0.22	0.16	#	#	RPE degeneration at posterior pole and midperiphery. ERG: loss of scotopic and photopic response. OCT: central fovea preservation of ONL. ERM,OU lamellar macular hole, OS
HRD-481	proband	F	N	CRB1	LCA	LCA	LCA	S	60.08	46	2023-10-20	2.4	2.1	#	#	Typical RP phenotype with RPE atrophy at macula. ERG:loss of scotopic and photopic response. OCT: complete loss of ONL and RPE at macula.
HRD-482	proband	F	N		RP			S	58.83	35	20-30	1.78	1.78	#	#	Typical RP phenotype with RPE degeneration with fine pigment deposits at macula. ERG: loss of scotopic and photopic response. OCT: outer retinal tubulation, OD parafoveal loss of EZ and ONL with central fovea preservation of a thin ONL,OS ERM,OS
HRD-483	proband	M	N	RP1	RP	RP	RP	S	71			2.1	0.4	*	*	Typical RP phenotype with RPE degeneration at maucla. ERG: severely reduced scotopic and photopic response. OCT: parafoveal loss of EZ and ONL with central fovea preservation of ONL
HRD-484	proband	F	P	RP1	RP	RP	RP	AD	74.17			0.22	0.7	#	**	Typical RP phenotype with RPE mottling at macula. ERG: loss of scotopic and photopic response. OCT: parafoveal loss of EZ and ONL and central fovea preservation of ONL. ERM with lamellar macular hole, OD
HRD-484-1	proband	F	P	RHO	RP	RP	RP	AR	47.92			0.22	0.4	#	#	Typical RP phenotype with RPE atrophy at macula. FAF: parafoveal hyper-AF ring. ERG:undetectable scotopic and photopic response. OCT: parafoveal loss of EZ and ONL with central fovea preservation of a thin ONL
HRD-490	proband	M	P	RS1	RS	RS	RS	XL	23.33	7	2023-10-20	0.52	0.52	**	**	spoke-wheel pattern radiating from the fovea. FAF: spoke-wheel pattern of hyper and hypo-AF in the macula area. ERG: markedly reduced photopic response with mild reduced scotopic response. OCT: several cystic changes in macula and splitting of neurosensory retina with several connected bridge-like retinal tissues
HRD-501	proband	F	N	CNGB1	RP	US	RP	S	54	7	40-50	0.16	0.22	#	#	Typical RP phenotype. ERG: loss of scotopic response with markedly reduced photopic response. OCT: parafoveal loss of EZ and ONL with central fovea preservation of ONL,OU
HRD-502	proband	M	P	USH2A	RP	RP	RP	AR	64.58	15	50-60	2.7	2.7	#	#	Typical RP phenotype with diffuse chorioretinal atrophy. ERG: undetectable scotopic and photopic response. OCT: complete loss of outer retina and RPE
HRD-502-1	proband	M	P	USH2A	RP	RP	RP	AR	0	25				N/A	N/A	N/A
HRD-503	proband	F	N	PRPF6	RP	RP	RP	AD	53.33	25	30-40	2.4	2.4	#	#	Typical RP phenotype with RPE atrophy at macula. ERG: loss of scotopic and photopic response. OCT: generalized loss of outer segment, ONL and RPE.
HRD-505	proband	F	N	CYP4V2	BCD	BCD	BCD	S	64.5	45	20-30	2.4	2.4	#	#	Typical BCD phenotype with diffuse chorioretinal atrophy. ERG: undetectable scotopic and photopic response. OCT: complete loss of outer retina and RPE
HRD-508	proband	M	N	EYS	RP	RP	RP	S	55.33	25	30-40	1	0.7	#	#	Typical RP phenotype. ERG: loss of scotopic and photopic response. OCT: parafoveal loss of EZ and ONL with central fovea preservation of ONL
HRD-510	proband	M	N	USH2A	RP	RP	RP	AR	69.25	45	20-30	2.7	2.4	#	#	Typical RP phenotype with RPE atrophy at macula. ERG: loss of scotopic and photopic response. OCT: generalized loss of outer segment, ONL and RPE.
HRD-512	proband	F	P	EYS	RP	RP	RP	AR	55.58	7	40-50	2.4	2.4	#	#	Typical RP phenotype with RPE atrophy at macula. ERG: loss of scotopic and photopic response. OCT: generalized loss of outer segment, ONL and RPE. ERM,OU
HRD-514	proband	M	N	CDH23	US	US	US	AR	41.75	15	30-40	2.4	2.4	#	#	mild hearing impairment. Typical RP phenotype with RPE atrophy at macula. ERG: loss of scotopic and photopic response. OCT: generalized loss of outer segment, ONL and RPE.
HRD-516	proband	F	N	CYP4V2	BCD	BCD	BCD	S	53.42	35	20-30	0.3	0.3	#	#	Typical BCD phenotype with diffuse RPE degeneration. ERG: loss of scotopic response and markedly reduced photopic response. OCT: parafoveal loss of EZ and ONL, outer retinal tubulation at fovea.
HRD-518	proband	M	P	RP2	RP	RP	RP	XL	63.75	7	50-60	2.7	2.4	#	#	Typical RP phenotype with diffuse chorioretinal atrophy and pigmented clumps at macula. ERG: loss of scotopic and photopic response. OCT: generalized loss of outer segment and RPE with choroid atrophy
HRD-519	proband	M	P	RPGR	RP	RP	RP	XL	36.75	15	20-30	0	0	*	*	Typical RP phenotype. ERG: loss of scotopic response and markedly reduced photopic response. OCT: parafoveal loss of EZ and ONL with foveal preservation of ONL. Mild CME,OU
HRD-521	proband	F	P	POMGNT1	RP	RP	RP	AR	60.42	25	30-40	1	1	#	#	Typical RP phenotype. ERG: loss of scotopic and photopic response. OCT: parafoveal loss of EZ and ONL with central fovea preservation of a very thin ONL.
HRD-521-1	S	M	P	POMGNT1	RP	RP	RP	AR	54.75	25	30-40	0.52	0.52	#	#	Typical RP phenotype. ERG: loss of scotopic and photopic response. OCT: parafoveal loss of EZ and ONL with central fovea preservation of a thin ONL.
HRD-522	proband	M	N	IMPG1	RP	RP	RP	AR	36.5	25	2023-10-20	0.52	0.4	*	*	Typical RP phenotype with RPE mottling at macula area. ERG: loss of scotopic and photopic response. OCT: parafoveal loss of EZ and ONL with central fovea preservation of a very thin ONL.
HRD-525	proband	F	N	RLBP1	RPA	RPA	RPA	S	53.58	30	20-30	1.3	1.7	#	#	scattered whitish-yellow spots at midperiphery with RPE mottling at macular area. ERG: loss of scotopic and photopic response. OCT: parafoveal loss of EZ and ONL with central fovea preservation of a very thin ONL
HRD-526	proband	M	P	RP1	RP	RP	RP	AD	39.92	22	2023-10-20	1.7	0.22	#	#	Typical RP phenotype with patchy chorioretinal atrophy at macula. ERG: loss of scotopic and photopic response. OCT: outer retinal tubulations at macula,OU
HRD-526-1	S	M	P	RP1	RP	RP	RP	AD	69.67	30	30-40	0.52	0.3	N/A	N/A	Typical RP phenotype with patchy chorioretinal atrophy at macula. ERG: loss of scotopic and photopic response. OCT: parafoveal loss of EZ and ONL with central preservation of a thin ONL
HRD-550	proband	M	P	RS1	RS	RS	RS	XL	15.25	7	0-10	0.52	0.52	***	***	spoke-wheel pattern radiating from the fovea. FAF: spoke-wheel pattern of hyper and hypo-AF in the macula area. ERG: markedly reduced photopic response with mild reduced scotopic response. OCT: several cystic changes in macula and splitting of neurosensory retina with several connected bridge-like retinal tissues
HRD-550-1	S	M	P	RS1	RS	RS	RS	XL	15.25	7	0-10	0.4	0.4	***	**	spoke-wheel pattern radiating from the fovea. vitreomacular traction at temporal lower, OS FAF: spoke-wheel pattern of hyper and hypo-AF in the macula area. ERG: markedly reduced photopic response with mild reduced scotopic response. OCT: several cystic changes in macula and splitting of neurosensory retina with several connected bridge-like retinal tissues
TUSH-001	proband	M	P	USH2A	US	US	US	AR	30.33	15	2023-10-20	0.22	0.22	#	#	mild hearing impairment. Typical RP phenotype. ERG: loss of scotopic response with markedly reduced photopic response. OCT: parafoveal loss of EZ and ONL with central fovea preservation of ONL
TUSH-001-1	S	M	P	USH2A	US	US	US	AR	27.75	15	2023-10-20	0.15	0.22	*	*	mild hearing impairment. Typical RP phenotype. ERG: loss of scotopic response with markedly reduced photopic response. OCT: parafoveal loss of EZ and ONL with central fovea preservation of ONL
TUSH-002	proband	M	P	USH2A	US	US	US	AR	33.92	15	2023-10-20	0.16	0.16	*	*	mild hearing impairment. Typical RP phenotype. ERG: loss of scotopic response with markedly reduced photopic response. OCT: parafoveal loss of EZ and ONL with central fovea preservation of ONL
TUSH-002-1	S	F	P	USH2A	US	US	US	AR	39.33	15	20-30	0.52	0.4	#	#	mild hearing impairment. Typical RP phenotype. ERG: loss of scotopic response with markedly reduced photopic response. OCT: parafoveal loss of EZ and ONL with central fovea preservation of ONL. ERM with lamellar macular hole, OS
TUSH-003	proband	F	P	MYO7A	US	US	US	AR	18.92	10	0-10	1.3	0.8	#	#	severe hearing impairment. Typical RP phenotype. ERG: loss of scotopic response with markedly reduced photopic response. OCT: generalized loss of EZ with a very thin ONL preservation at fovea.
TUSH-003-1	S	M	P	MYO7A	US	US	US	AR	20.75	12	0-10	0.1	0	*	*	severe hearing impairment. Typical RP phenotype. ERG: loss of scotopic response with markedly reduced photopic response. OCT: parafoveal loss of EZ and ONL with central fovea preservation of ONL,OU CME, OD
TUSH-004	proband	F	N	USH2A	US	US	US	AR	29.42	15	2023-10-20	0	0	*	*	mild hearing impairment. Typical RP phenotype. ERG: loss of scotopic response with markedly reduced photopic response. OCT: parafoveal loss of EZ and ONL with central fovea preservation of ONL,OU
TUSH-005	proband	M	N		US			AR	33.92	15	2023-10-20	1.3	1.3	*	*	mild hearing impairment. Typical RP phenotype. ERG: loss of scotopic response with markedly reduced photopic response. OCT: parafoveal loss of EZ and ONL with central fovea preservation of ONL,OU ERM,OD
TUSH-006	proband	M	N		US			S	32.5	25	2023-10-20	0.16	0.22	*	*	mild hearing impairment. Typical RP phenotype. ERG: loss of scotopic response with markedly reduced photopic response. OCT: parafoveal loss of EZ and ONL with central fovea preservation of ONL,OU
TUSH-007	proband	M	N		US			S	31	5	20-30	1	0.7	#	#	moderate hearing impairment. Typical RP phenotype. ERG: loss of scotopic response with markedly reduced photopic response. OCT: parafoveal loss of EZ with decrease of ONL thickness at macula.
TUSH-008	proband	F	N		US			S	15.67	5	0-10	0.1	0.05	**	**	moderate hearing impairment. Typical RP phenotype. ERG: loss of scotopic response with markedly reduced photopic response. OCT: parafoveal loss of EZ with decrease of ONL thickness at macula.
TUSH-009	proband	F	N	USH2A	US	US	US	AR	42.58	17	20-30	0.16	0.16	#	#	mild hearing impairment. Typical RP phenotype. ERG: loss of scotopic and photopic response. OCT: parafoveal loss of EZ and ONL with central fovea preservation of a thin ONL,OU
TUSH-010	proband	F	N	USH2A	US	US	US	S	50.17	25	30-40	0.7	0.7	#	#	moderate hearing impairment. Typical RP phenotype. ERG: loss of scotopic and photopic response. OCT: parafoveal loss of EZ and ONL with central fovea preservation of a thin ONL,OU
