# Supplementary material for: Highly efficient capture approach for the identification of diverse inherited retinal disorders
Source: NPJ Genom Med. 2024 Jan 9;9:4. doi: 10.1038/s41525-023-00388-3 (PMC10776681; doi:10.1038/s41525-023-00388-3)
Supplement: Supplementary file 3 — Supplemtnary Data 2 [file 41525_2023_388_MOESM3_ESM.xlsx]

## Sheet: Sheet1
Supplementary Data 2. Gene panel list
Phenotype	Genes
Alstrӧm syndrome	ALMS1
Bardet-Biedl syndrome	ARL6, BBIP1, BBS1, BBS2, BBS4, BBS5, BBS7, BBS9, BBS10, BBS1 2, C8orf37, CEP290, IFT172, IFT27, INPP5E, KCNJ13, LZTFL1, MKKS, NPHP1, SDCCAG8, TRIM32, TTC8
Bietti crystalline dystrophy	CYP4V2
Cone or cone-rod dystrophy,	ABCA4, ADAM9, AIPL1, C21ORF2, C8ORF37, CACNA1F, CACNA2D4, CDHR1, CEP78, CERKL, CNGA3, CNGB3, CNNM4, CRX, GUCA1A, GUCY2D, KCNV2, PDE6C, PDE6H, PITPNM3, POC1B, PROM1, PRPH2, RAB28, RAX2, RDH5, RIMS1 , RPGR, , RPGRIP1, SEMA4A, TTLL5, UNC119.
Congenital stationary night blindness	GNAT1, PDE6B, RHO, CABP4, GNAT1, GNB3, GPR179, GRK1, GRM6, LRIT3, RDH5, SAG, SLC24A1, TRPM1, CACNA1F, NYX
Choroideremia	CHM
Doney honeycomb retinal dystrophy	CFH, EFEMP1
Familial exudative vitreoretinopathy	FZD4,NDP, LRP5, TSPAN12, ZNF408, KIF11, CTNNB1, JAG1, RCBTB1
Fundus albipunctatus	RDH5, RLBP1
Leber congenital amaurosis	AIPL1, CABP4, CEP290, CNGA3, CRB1, CRX, DTHD1, GUCY2D, IMPDH1, KCNJ13, LCA5, LRAT, NMNAT1, RD3, RDH12, RPE65, RPGRIP1, SPATA7, TULP1
Macular dystrophy	BEST1, C1QTNF5, ELOVL4, FSCN2, GUCA1B, HMCN1, IMPG1, OTX 2, PRDM13, PROM1, PRPH2, RP1L1, TIMP3, ABCA4, DRAM2, IMPG1, RPGR, ABCA4 FBLN5, HMCN1, RAX2, BEST1, C1QTNF5, ELOVL4, FSCN2, GUCA1B, HMCN1, IMPG1, OTX 2, PRDM13, PROM1, PRPH2, RP1L1, TIMP3
Optic atrophy	ACO2, C12ORF65, CISD2, MFN2, NF2F1, OPA1, OPA3, PRPS1, RTN4IP1, SLC25A46, TIMM8A, WFS1
Retinitis pigmentosa	ABCA4, ABHD12, ADIPOR1, AGBL5, AHI1, AIPL1, ARHGEF18, ARL2BP, ARL3, ARL6, BBS1, BBS2, BEST1, CIQTNF5, C21ORF2, C2ORF71, C8ORF37, CA4, CACNA1F, CDHR1, CEP290, CERKL, CHM, CLN3, CLRN1, CNGA1, CNGB1, CNGB3, CRB1, CRX, CTNNA1, CWC27, CYP4V2, DHDDS, DHX38, EYS, FAM161A, FLVCR1, GNPTG, GUCY2D, HGSNAT, HK1, IDH3B, IFT140, IMPDH1, IMPG2, INPP5E, KIAA1549, KIZ, KLHL7, LCA5, LRAT, MAK, MERTK, MFRP, MVK, NE…
Retinitis punctata albescens	RLBP1, RHO, PRPH2
Retinoschisis	RS1
Stargardt disease	ABCA4, ELOVL4,
Senior-Loken Syndrome/Nephronophthisis	CEP290, INVS, IQCB1, NPHP1, NPHP3, NPHP4, SDCCAG8
Stickler syndrome	COL11A1, COL211A2, COL2A1, COL9A1, COL9A2, COL9A3, LRP2, VCAN
Sorsby fundus dystrophy	TIMP3
Usher syndrome	ABHD12, ADGRV1, ARSG, CDH23, CEP250, CEP78, CIB2, CLRN1, DFNB31, ESPN, HARS, MYO7A, PCDH15, PDZD7, PEX1, PEX6, PRPS1, USH1C, USH1G, USH2A
Vitelliform macular dystrophy	BEST1, PRPH2, IMPG1, IMPG2
Syndromic/Systemic diseases with retinopathy	ABCC6, ABHD12, ACBD5, ACO2, ADAMTS18, ADIPOR1, AHI1, ALMS1, AMCAR, ARL13B, ARL3, ARMC9, C21ORF2, C5ORF42, CC2D2A, CDH3, CEP104, CEP164, CEP290, CISD2, CLN3,CLN5, CLN6, CLN8, CNNM4, COL9A1, CSPP1, CWC27, ELOVL4, EMC1, FLVCR1, GNPTG, HARS, HGSNAT, HMX1, IFT140, IFT81, INPP5E, INVS, IQCB1, JAG1, KIAA0556, KIF7, LAMA1, LRP5, MKS1, MTTP, NPHP1, NPHP3, NPHP4, OPA3, PANK2, PCYT1A, PEX1, PEX2, PEX7, PHYH…

## Sheet: Non-coding variants
Non-coding disease causing variants *81
Gene	Genomic location HG19	HGVS	RefSeq	RS-number
ABCA4	Chr1:94526934	c.1938-619A>G	NM_000350.2
ABCA4	Chr1:94525509	c.2160+584A>G	NM_000350.2
ABCA4	Chr1:94576926	c.302+68C>T	NM_000350.2	rs761188244
ABCA4	Chr1:94509799	c.3050+370C>T	NM_000350.2
ABCA4	Chr1:94493272	c.4539+1729G>T	NM_000350.2
ABCA4	Chr1:94493073	c.4539+1928C>T	NM_000350.2
ABCA4	Chr1:94493000	c.4539+2001G>A	NM_000350.2
ABCA4	Chr1:94492973	c.4539+2028C>T	NM_000350.2	rs869320785
ABCA4	Chr1:94492937	c.4539+2064C>T	NM_000350.2
ABCA4	Chr1:94484082	c.5196+1056A>G	NM_000350.2
ABCA4	Chr1:94484001	c.5196+1137G>A	NM_000350.2	rs778234759
ABCA4	Chr1:94484001	c.5196+1137G>T	NM_000350.2
ABCA4	Chr1:94566773	c.570+1798A>G	NM_000350.2
ABCA4	Chr1:94468019	c.6148-471C>T	NM_000350.2
ABCA4	Chr1:94578638	c.67-16T>A	NM_000350.2
BBS1	Chr11:66291682	c.1110+329C>T	NM_024649.4	rs571170303
BBS1	Chr11:66291105	c.951+58C>T	NM_024649.4
BBS4	Chr15:73001820	c.77-216delA	NM_033028.4	rs113994189
BBS5	Chr2:170354110	c.619-27T>G	NM_152384.2
BEST1	Chr11:61717900	c.-29+1G>T	NM_001139443.1
BEST1	Chr11:61717904	c.-29+5G>A	NM_001139443.1
C21ORF2	Chr21:45750232	c.1000-23A>T	NM_001271441.1
CA4	Chr17:58236874	c.*89G>A	NM_000717.3
CDH23	Chr10:73403617	c.1135-1G>T	NM_022124.5
CEP290	Chr12:88494960	c.2991+1655A>G	NM_025114.3	rs281865192
CEP290	Chr12:88462434	c.6012-12T>A	NM_025114.3	rs752197734
CHM	ChrX:85220593	c.315-1536A>G	NM_000390.2
CHM	ChrX:85223644	c.315-4587T>A	NM_000390.2
CLN3	Chr16:28497984	c.461-13G>C	NM_000086.2	rs386833721
COL11A1	Chr1:103488576	c.1027-24A>G	NM_080629.2
COL11A1	Chr1:103386637	c.3744+437T>G	NM_080629.2
COL11A1	Chr1:103491958	c.781-450T>G	NM_080629.2	rs587782990
COL2A1	Chr12:48379984	c.1527+135G>A	NM_001844.4
DHDDS	Chr1:26774026	c.441-24A>G	NM_024887.3	rs764831063
EYS	Chr6:66417023	c.-448+5G>A	NM_001142800.1
FRMD7	ChrX:131228285	c.285-118C>T	NM_194277.2
GNAT2	Chr1:110151229	c.461+24G>A	NM_005272.3	rs397515384
GNPTG	Chr16:1412562	c.610-16_609+28del	NM_032520.4	rs193302853
GUCY2D	Chr17:7906220	c.-9-137T>C	NM_000180.3
HK1	Chr10:71038467	c.-390-3818G>C	NM_033500.2	rs397514654
HK1	Chr10:71038447	c.-390-3838G>C	NM_033500.2	rs797044964
HK1	Chr10:71075518	c.27+14901A>G	NM_033500.2	rs187500777
IMPDH1	Chr7:128043703	c.402+57G>A	NM_000883.3	rs72624951
JAG1	Chr20:10629767	c.1349-12T>G	NM_000214.2
MTTP	Chr4:100522736	c.1237-28A>G	NM_000253.2
MTTP	Chr4:100512792	c.619-5_619-2delTTTA	NM_000253.2	rs755155385
MYO7A	Chr11:76839534	c.-48A>G	NM_000260.3
MYO7A	Chr11:76893448	c.3109-21G>A	NM_000260.3
NDP	ChrX:43818099	c.-207-1G>A	NM_000266.3
NDP	ChrX:43832549	c.-208+1G>A	NM_000266.3
NDP	ChrX:43832548	c.-208+2T>G	NM_000266.3
NDP	ChrX:43832545	c.-208+5G>A	NM_000266.3
NMNAT1	Chr1:10003561	c.-69C>T	NM_022787.3
NMNAT1	Chr1:10003560	c.-70A>T	NM_022787.3
OFD1	ChrX:13773245	c.1130-22_1130-19delAATT	NM_003611.2	rs312262865
OFD1	ChrX:13768358	c.935+706A>G	NM_003611.2	rs730880283
OPA1	Chr3:193374829	c.2179-40G>C	NM_130837.2
OPA1	Chr3:193335986	c.610+360G>A	NM_130837.2
OPA1	Chr3:193335990	c.610+364G>A	NM_130837.2
PCDH15	Chr10:56560684	c.-29+1G>C	NM_001142763.1
PDE6C	Chr10:95380377	c.481-12T>A	NM_006204.3	rs786200909
PEX6	Chr6:42933952	c.2300+28G>A	NM_000287.3	rs267608237
PEX6	Chr6:42933858	c.2301-15C>G	NM_000287.3	rs267608236
PEX7	Chr6:137143759	c.-45C>T	NM_000288.3	rs267608252
PRDM13	Chr6:100041040	c.-13871C>T	.
PRDM13	Chr6:100040987	c.-13924G>C	.
PRDM13	Chr6:100040906	c.-14005G>T	.
PROM1	Chr4:15989860	c.2077-521A>G	NM_006017.2	rs796051882
PRPF31	Chr19:54633399	c.1374+654C>G	NM_015629.3
PRPH2	Chr6:42666249	c.829-4C>G	NM_000322.4
RPE65	Chr1:68910577	c.246-11A>G	NM_000329.2
RPGR	ChrX:38160137	c.1059+363G>A	NM_001034853.1
RPGRIP1	Chr14:21795769	c.2711-13G>T	NM_020366.3	rs369991630
TMEM231	Chr16:75575364	c.824-11T>C	NM_001077416.2
USH2A	Chr1:216596610	c.-259G>T	NM_206933.2
USH2A	Chr1:215821092	c.14583-20C>G	NM_206933.2
USH2A	Chr1:216247476	c.5573-834A>G	NM_206933.2
USH2A	Chr1:216064540	c.7595-2144A>G	NM_206933.2	rs786200928
USH2A	Chr1:216039721	c.8845+628C>T	NM_206933.2
USH2A	Chr1:215967783	c.9959-4159A>G	NM_206933.2
WFS1	Chr4:6271704	c.-43G>T	NM_006005.3
