# Supplementary material for: Highly efficient capture approach for the identification of diverse inherited retinal disorders
Source: NPJ Genom Med. 2024 Jan 9;9:4. doi: 10.1038/s41525-023-00388-3 (PMC10776681; doi:10.1038/s41525-023-00388-3)
Supplement: Supplementary file 4 — Supplemtnary Data 3 [file 41525_2023_388_MOESM4_ESM.xlsx]

## Sheet: Solved cases
Supplementary Data 3. GenoData
New ID	Gender	Proband	Molecular Diagnosis	Gene Inheritance	Gene	Genotype	Variant	dbSNP rs# cluster ID	Position (hg38)	Type of Variants	ACMG classification	GnomAD_exome_East Asian (v3.1.2)	GnomAD_exome_ALL (v3.1.2)	Taiwan Biobank	Reference	Novel
HRD-001	F	proband	SD	AR	ABCA4	CH	ABCA4:NM_000350:exon30:c.4537dupC:p.Q1513Pfs*42	rs281865377	chr1:94029446	F-I	P	N/A	1.972e-05	N/A	PMID:11328725;11527935	0
							ABCA4:NM_000350:exon40:c.G5646A:p.M1882I	rs752160946	chr1:94010868	M	P	N/A	N/A	N/A	PMID:28327576;28050124	0
HRD-002	M	proband	RP	XL	RPGR	HEM	RPGR:NM_001034853:exon15:c.G2032T:p.E678X	N/A	chrX:38286967	S	P	N/A	N/A	N/A	PMID:31872526	0
HRD-004	M	proband	RP	AR	EYS	HOM	EYS:NM_001142800:exon38:c.G7492C:p.A2498P	rs131193836	chr6:63789144	M	P	N/A	N/A	N/A	PMID:25356976;27375351	0
HRD-005	M	proband	CRD	AR	ABCA4	HOM	ABCA4:NM_000350:exon9:c.C1222T:p.R408X	rs61748550	chr1:94079339	S	P	0.0003851	3.288e-05	N/A	PMID:30060493;28118664	0
HRD-006	M	proband	RP	AR	PDE6A	HOM	PDE6A:NM_000440:exon10:c.1407+1G>C	rs781616522	chr5:149898362	L	P	0.0003846	1.314e-05	0.00189	PMID:29693493;31144483;30718709	0
HRD-008	F	proband	US	AR	USH2A	CH	USH2A:NM_206933:exon5:c.C828A:p.Y276X	N/A	chr1:216327611	S	P	N/A	N/A	N/A	PMID:23591405	0
							USH2A:NM_206933:exon63:c.G13392T:p.W4464C	N/A	chr1:215674519	M	LP	N/A	N/A	0.000315	PMID:23661368;20507924	0
HRD-011	F	proband	US	AR	USH2A	CH	USH2A:NM_206933:exon28:c.5603_5613del:p.F1868Cfs*4	rs753505333	chr1:216073260	L	P	N/A	N/A	N/A	PMID:33608557	0
							USH2A:NM_206933:exon61:c.11712-2A>C	N/A	chr1:215728386	F-D	P	N/A	N/A	0.000315	PMID:33608557	0
HRD-014	F	proband	RP	AR	PDE6A	HOM	PDE6A:NM_000440:exon10:c.1407+1G>C	rs781616522	chr5:149898362	L	P	0.0003846	1.314e-05	0.00189	PMID:29693493;31144483;30718709	0
HRD-017	F	proband	RP	AD	PRPF31	HET	PRPF31:NM_015629:exon11:c.1113_1114insCGGAAGCAGGCCAA:p.R377Gfs*7	N/A	chr19:54128344	F-I	P	N/A	N/A	N/A	PMID:32014492	1
HRD-018	M	proband	SS	AD	COL2A1	HET	COL2A1:NM_001844:exon45:c.3138delT.p.G1047Afs*83	N/A	chr12:47977627	F-D	P	N/A	N/A	N/A	PMID:8406454;31872526	0
HRD-018-2	F	S	SS	AD	COL2A1	HET	COL2A1:NM_001844:exon45:c.3138delT.p.G1047Afs*83	N/A	chr12:47977627	F-D	P	N/A	N/A	N/A	PMID:8406454;31872526	0
HRD-018-3	F	S	SS	AD	COL2A1	HET	COL2A1:NM_001844:exon45:c.3138delT.p.G1047Afs*83	N/A	chr12:47977627	F-D	P	N/A	N/A	N/A	PMID:8406454;31872526	0
HRD-019	F	proband	BCD	AR	CYP4V2	CH	CYP4V2:NM_207352:exon2:c.G237T:p.E79D	rs199476185	chr4:186194522	M	LP	0.00115	4.59e-05	0.00346	PMID:15042513;21540472	0
							CYP4V2:NM_207352:exon3:c.A367G:p.M123V	rs149684063	chr4:186196042	M	LP	0.005389	0.0002759	0.00819	PMID:15042513;21565171	0
HRD-020	M	proband	CRD	AR	TTLL5	HOM	TTLL5:NM_015072:exon14:c.C1166G:p.S389X	rs774889687	chr14:75734030	S	P	N/A	N/A	N/A	PMDI:24791901	0
HRD-023	M	proband	AS	AR	ALMS1	CH	ALMS1:NM_015120:exon16:c.10826_10827del:p.R3610Afs*6	rs755616266	chr2:73572703	F-D	P	0.0003846	1.314e-05	0.000945	PMID:29720996;34148947	0
							ALMS1:NM_015120:exon16:c.C10741T:p.Q3581X	N/A	chr2:73572618	S	LP	N/A	N/A	N/A	Previously unreported	1
HRD-029	F	proband	BCD	AR	CYP4V2	CH	CYP4V2:NM_207352:exon2:c.G237T:p.E79D	rs199476185	chr4:186194522	M	LP	0.00115	4.59e-05	0.00346	PMID:15042513;21540472	0
							CYP4V2:NM_207352:exon3:c.A367G:p.M123V	rs149684063	chr4:186196042	M	LP	0.005389	0.0002759	0.00819	PMID:15042513;21565171	0
HRD-032	M	proband	RP	AR	USH2A	CH	USH2A:NM_206933:exon29:c.C5836T:p.R1946X	rs751130485	chr1:216072910	S	P	0.0001931	1.316e-05	0.000315	PMID:20507924;22135276	0
							USH2A:NM_206933:exon63:c.A13339G:p.M4447V	rs139474806	chr1:215674572	M	P	7.71e-05	4.6e-05	0.00063	PMID:29625443;32675063	0
HRD-033	F	proband	BCD	AR	CYP4V2	CH	CYP4V2:NM_207352:exon7:c.802‐8_810del17insGC	rs207482233	chr4:186201149	F-indel	P	N/A	N/A	0.00409	PMID:15042513;15860296	0
							CYP4V2:NM_207352:exon9:c.1091-2A>G	rs199476183	chr4:186208863	L	P	N/A	N/A	0.00315	PMID:15042513;15937078	0
HRD-034	F	proband	RP	AR	EYS	CH	EYS:NM_001142800:exon36:c.7228+1G>A	rs758899480	chr6:63864185	L	P	0.0005785	2.629e-05	0.00126	PMID:27375351;29159838	0
							EYS:NM_001142800:exon42:c.G8107T:p.E2703X	rs184722374	chr6:63726645	S	P	0.00154	5.258e-05	0.00378	PMID:24618324;25356976	0
HRD-039	M	proband	RP	AD	IMPDH1	HET	IMPDH1:NM_000883:exon5:c.C371T:p.P124L	N/A	chr7:128043791	M	LP	N/A	6.569e-06	N/A	Previously unreported	0
HRD-040	F	proband	RP	AD	PRPF31	HET	PRPF31:NM_015629:exon7:c.G670A:p.G224R	rs750619000	chr19:54123891	M	LP	N/A	3.943e-05	N/A	PMID:18310263	0
HRD-042	M	proband	RP	XL	RPGR	HEM	RPGR:NM_001034853:exon15:c.G2221T:p.E741X	N/A	chrX:38286778	S	P	N/A	N/A	N/A	PMID:31456290	0
HRD-042-1	M	S	RP	XL	RPGR	HEM	RPGR:NM_001034853:exon15:c.G2221T:p.E741X	N/A	chrX:38286778	S	P	N/A	N/A	N/A	PMID:31456290	0
HRD-044	F	proband	RP	AR	IFT172	CH	IFT172:NM_015662:exon42:c.C4630T:p.R1544C	rs587777079	chr2:27447544	M	P	N/A	1.314e-05	N/A	PMID:26092869;24140113	0
							IFT172:NM_015662:exon43:c.C4714T:p.P1572S	rs1307170010	chr2:27446301	M	LP	N/A	N/A	N/A	Previously unreported	1
HRD-047	M	proband	US	AR	MYO7A	HOM	MYO7A:NM_000260:exon5:c.391dupC:p.H133Pfs*6	rs111033187	chr11:77156011	F-I	P	0.0001926	1.973e-05	0.000315	PMID:21873662	0
HRD-053	F	proband	LCA	AR	CEP290	CH	CEP290:NM_025114:exon49:c.G6798A:p.W2266X	rs760540562	chr12:88058868	S	P	0.000578	1.971e-05	0.00252	PMID:32443735;31970223	0
							CEP290:NM_025114:exon9:c.A628T:p.K210X	rs763473957	chr12:88130309	S	P	N/A	N/A	N/A	PMID:31964843	0
HRD-057	M	proband	RP	AR	KCNV2	HOM	KCNV2:NM_133497:exon2:c.C1534T:p.R215C	rs537588654	chr9:2729623	M	LP	0.000385	5.14e-05	0.0022	PMID:31964843	0
HRD-059	F	proband	Choroideremia	XL	CHM	HEM	CHM:NM_000390:exon5:c.315-1G>A	N/A	chrX:85964053	L	P	N/A	N/A	N/A	PMID:28157192;35132212	1
HRD-062	F	proband	LCA	AR	RDH12	CH	RDH12:NM_152443:exon4:c.C146T:p.T49M	rs28940314	chr14:67724550	M	P	0.0003848	3.286e-05	0.000315	PMID:16269441;17925390	0
							RDH12:NM_152443:exon7:c.C505G:p.R169G	rs761167763	chr14:67727037	M	P	N/A	N/A	0.000315	PMID:26047050;30134391	0
HRD-062-1	F	S	LCA	AR	RDH12	CH	RDH12:NM_152443:exon4:c.C146T:p.T49M	rs28940314	chr14:67724550	M	P	0.0003848	3.286e-05	0.000315	PMID:16269441;17925390	0
							RDH12:NM_152443:exon7:c.C505G:p.R169G	rs761167763	chr14:67727037	M	P	N/A	N/A	0.000315	PMID:26047050;30134391	0
HRD-063	F	proband	LCA	AR	IQCB1	CH	IQCB1:NM_001023570:exon9:c.825_828del:p.R275Sfs*6	rs1474058708	chr3:121797166	F-D	P	N/A	6.603e-06	N/A	PMID:20881296	0
							IQCB1:NM_001023570:exon11:c.C1090T:p.R364X	rs727503968	chr3:121790112	S	P	0.001538	5.918e-05	0.00063	PMID:19430481	0
HRD-065	F	proband	RP	AR	USH2A	CH	USH2A:NM_206933:exon37:c.T6998C:p.V2333A	rs144817385	chr1:215965439	M	LP	0.005973	0.0002628	0.00409	PMID:24938718	0
							USH2A:NM_206933:exon63:c.G12790A:p.E4264K	rs200792578	chr1:215675121	M	LP	0.005012	0.0001709	0.00882	PMID:23767834;24938718	0
HRD-067	M	proband	Choroideremia	XL	CHM	HEM	CHM:NM_000390:exon6:c.C808T:p.R270X	rs527236048	chrX:85958872	S	P	N/A	N/A	N/A	PMID:10447648;12203991	0
HRD-070	M	proband	BBS	AR	BBS2	HOM	BBS2:NM_031885:exon4:c.534+1G>T	rs773862084	chr16:56510858	L	P	0.0009619	3.286e-05	0.00126	PMID:30076350	0
HRD-073	M	proband	AS	AR	ALMS1	CH	ALMS1:NM_015120:exon16:c.10826_10827del:p.R3610Afs*6	rs755616266	chr2:73572703	F-D	P	0.0003846	1.314e-05	0.000945	PMID:29720996;34148947	0
							ALMS1:NM_015120:exon8:c.C5025G:p.Y1675X	N/A	chr2:73451552	S	P	N/A	N/A	N/A	PMID:17594715	0
HRD-075	F	proband	RP	AD	PRPF31	HET	PRPF31:NM_015629:exon9:c.G863C:p.R288P	N/A	chr19:54126535	M	LP	N/A	N/A	N/A	Previously unreported	1
HRD-075-4	M	S	RP	AD	PRPF31	HET	PRPF31:NM_015629:exon9:c.G863C:p.R288P	N/A	chr19:54126535	M	LP	N/A	N/A	N/A	Previously unreported	1
HRD-076	M	proband	RP	AR	RP1	CH	RP1:NM_006269:exon2:c.254dupC:p.R87Sfs*48	rs1314420869	chr8:54621219	F-I	P	N/A	N/A	0.00063	PMID:31106028	0
							RP1:NM_006269:exon2:c.C123G:p.Y41X	N/A	chr8:54621089	S	P	N/A	N/A	N/A	Previously unreported	1
HRD-077	F	proband	RP	AR	RP1	HOM	RP1:NM_006269:exon2:c.254dupC:p.R87Sfs*48	rs1314420869	chr8:54621219	F-I	P	N/A	N/A	0.00063	PMID:31106028	0
HRD-081	F	proband	RP	AR	EYS	CH	EYS:NM_001142800:exon26:c.C4045T:p.R1349X	rs930421180	chr6:64591822	S	P	N/A	6.575e-06	N/A	PMID:23591405;24265693	0
							EYS:NM_001142800:exon42:c.G8107T:p.E2703X	rs184722374	chr6:63726645	S	P	0.00154	5.258e-05	0.00378	PMID:24618324;25356976	0
HRD-083	F	proband	RP	AR	RCBTB1	HOM	RCBTB1:NM_018191:exon7:c.707delA:p.N236Tfx*10	rs777630688	chr13:49552182	F-D	P	0.000963	3.287e-05	0.00315	PMID:26908610;31494449	0
HRD-086	F	proband	SD	AR	ABCA4	CH	ABCA4:NM_000350:exon22:c.3233delG:p.G1078Efs*6	N/A	chr1:94042856	F-D	P	N/A	N/A	N/A	Previously unreported	1
							ABCA4:NM_000350:exon41:c.G5761A:p.V1921M	rs61753032	chr1:94008825	M	LP	0.0007722	3.294e-05	N/A	PMID:31543898;28446513	0
HRD-087	F	proband	RP	AR	EYS	HOM	EYS:NM_001142800:exon31:c.G6416A:p.C2139Y	rs749909863	chr6:64230600	M	P	0.001346	7.228e-05	0.00252	PMID:20237254;21179430	0
HRD-088	M	proband	SS	AD	COL2A1	HET	COL2A1:NM_001844:exon50:c.C3578T:p.S1193L	rs755514365	chr12:47975982	M	LP	N/A	N/A	0.000315	Previously unreported	0
HRD-089	M	proband	RP	AR	EYS	CH	EYS:NM_001142800:exon31:c.G6416A:p.C2139Y	rs749909863	chr6:64230600	M	P	0.001346	7.228e-05	0.00252	PMID:20237254;21179430	0
							EYS:NM_001142800:exon36:c.7228+1G>A	rs758899480	chr6:63864185	L	P	0.0005785	2.629e-05	0.00126	PMID:27375351;29159838	0
HRD-100	M	proband	RP	XL	RP2	HEM	RP2:NM_006915:exon1:c.102G>A	rs1556313552	chrX:46837202	L	P	N/A	N/A	N/A	PMID:28714225	0
HRD-101	M	proband	Choroideremia	XL	CHM	HEM	CHM:NM_000390:exon7:c.855dupA:p.Q286Tfs*21	N/A	chrX:85957939	F-I	P	N/A	N/A	N/A	PMID:33608557	0
HRD-102	F	proband	RP	AR	EYS	CH	EYS:NM_001142800:exon31:c.G6416A:p.C2139Y	rs749909863	chr6:64230600	M	P	0.001346	7.228e-05	0.00252	PMID:20237254;21179430	0
							EYS:NM_001142800:exon41:c.T8012A:p.L2671X	rs527236076	chr6:63762520	S	P	N/A	N/A	0.000315	PMID:25356976;25324289	0
HRD-103	M	proband	Choroideremia	XL	CHM	HEM	CHM:NM_000390:exon10:c.C1273T:p.Q425X	N/A	chrX:85901160	S	P	N/A	N/A	N/A	PMID:25912515;27070432	0
HRD-104	M	proband	BCD	AR	CYP4V2	HOM	CYP4V2:NM_207352:exon7:c.802‐8_810del17insGC	rs207482233	chr4:186201149	F-indel	P	N/A	N/A	0.00409	PMID:15042513;15860296	0
HRD-108	F	proband	LCA	AR	CEP290	CH	CEP290:NM_025114:exon24:c.A2569T:p.857X	rs1168542133	chr12:88107013	S	P	0.0001922	6.57e-06	N/A	PMID:27422788	0
							CEP290:NM_025114:exon49:c.G6798A:p.W2266X	rs760540562	chr12:88058868	S	P	0.000578	1.971e-05	0.00252	PMID:32443735;31970223	0
HRD-111	F	proband	RP	AR	USH2A	CH	USH2A:NM_206933:exon13:c.C2187A:p.C729X	rs757154662	chr1:216247207	S	P	N/A	N/A	0.000315	PMID:30390381;30948794	0
							USH2A:NM_206933:exon6:c.T997C:p.S333P	rs368986242	chr1:216325451	M	LP	0.001353	5.915e-05	0.00126	PMID:24938718;30390381	0
HRD-112	M	proband	RP	XL	RPGR	HEM	RPGR:NM_001034853:exon15:c.G2059T:p.E687X	N/A	chrX:38286940	S	P	N/A	N/A	N/A	PMID:22264887	0
HRD-113	F	proband	RP	AR	USH2A	CH	USH2A:NM_206933:exon47:c.G9259A:p.V3087I	rs200382994	chr1:215838103	M	LP	0.0009623	3.944e-05	0.00157	PMID:29625443;30245029	0
							USH2A:NM_206933:exon63:c.G12790A:p.E4264K	rs200792578	chr1:215675121	M	LP	0.005012	0.0001709	0.00882	PMID:23767834;24938718	0
HRD-114	F	proband	LCA	AR	RDH12	CH	RDH12:NM_152443:exon7:c.C505G:p.R169G	rs761167763	chr14:67727037	M	P	N/A	N/A	0.000315	PMID:26047050;30134391	0
							RDH12:NM_152443:exon8:c.C806G:p.A269G	rs116802390	chr14:67729338	M	LP	0.001923	6.571e-05	0.00441	PMID:26848971;35994252	0
HRD-116	M	proband	RP	AR	RCBTB1	HOM	RCBTB1:NM_018191:exon7:c.707delA:p.N236Tfx*10	rs777630688	chr13:49552182	F-D	P	0.000963	3.287e-05	0.00315	PMID:26908610;31494449	0
HRD-117	M	proband	RP	XL	RP2	HEM	RP2:NM_006915:exon2:c.G353A:p.R118H	rs28933687	chrX:46853726	M	P	N/A	N/A	N/A	PMID:16310188;20625056	0
HRD-117-1	F	proband	LCA	AR	RDH12	CH	RDH12:NM_152443:exon4:c.C146T:p.T49M	rs28940314	chr14:67724550	M	P	0.0003848	3.286e-05	0.000315	PMID:16269441;17925390	0
							RDH12:NM_152443:exon8:c.C806G:p.A269G	rs116802390	chr14:67729338	M	LP	0.001923	6.571e-05	0.00441	PMID:26848971;35994252	0
HRD-117-2	F	S	RP	XL	RP2	HEM	RP2:NM_006915:exon2:c.G353A:p.R118H	rs28933687	chrX:46853726	M	P	N/A	N/A	N/A	PMID:16310188;20625056	0
HRD-118	F	proband	CRD	AR	CERKL	HOM	CERKL:NM_001030312:exon9:c.1065delA:p.V356*	rs1238123416	chr2:181539226	F-D	P	0.0005769	1.972e-05	0.000315	PMID:14681825;23661369	0
HRD-120	M	proband	RP	AR	ABCA4	HOM	ABCA4:NM_000350:exon13:c.1761-2A>G	rs754765164	chr1:94062755	L	P	N/A	N/A	0.000315	PMID:31674661;26161775	0
HRD-122	M	proband	LCA	AR	CEP290	CH	CEP290:NM_025114:exon49:c.G6798A:p.W2266X	rs760540562	chr12:88058868	S	P	0.000578	1.971e-05	0.00252	PMID:32443735;31970223	0
							CEP290:NM_025114:exon50:c.6869delA:p.N2290Ifs*11	rs587783017	chr12:88055667	F-D	P	N/A	6.588e-06	0.000315	PMID:16909394;17345604	0
HRD-124	M	proband	RP	AR	EYS	HOM	EYS:NM_001142800:exon15:c.C2380T:p.R794X	rs371032798	chr6:64945794	S	P	N/A	N/A	N/A	PMID:26161267;28005958	0
HRD-126	M	proband	RP	AD	RHO	HET	RHO:NM_000539:exon5:c.C1040T:p.P347L	rs29001566	chr3:129533711	M	P	N/A	6.569e-06	N/A	PMID:20832389;22217031	0
HRD-127	F	proband	RP	AR	PDE6A	CH	PDE6A:NM_000440:exon13:c.C1718A:p.S573Y	rs200518176	chr5:149895193	M	LP	0.0003851	1.314e-05	0.000315	Previously unreported	1
							PDE6A:NM_000440:exon13:c.G1685A:p.R562Q	rs373537826	chr5:149895226	M	LP	N/A	1.971e-05	N/A	PMID:35033039	0
HRD-129	M	proband	SD	AR	ABCA4	HOM	ABCA4:NM_000350:exon2:c.101_106del:p.S34_L35del	rs745925619	chr1:94113027	Non-F-D	P	N/A	N/A	0.000315	PMID:31543898;25412400	0
HRD-130	F	proband	RP	AR	TRNT1	CH	TRNT1:NM_182916:exon5:c.G569C:p.R190T	rs606231287	chr3:3144671	M	LP	N/A	N/A	N/A	PMID:29969469	0
							TRNT1:NM_182916:exon7:c.1056+1G>T	rs369179242	chr3:3147704	L	LP	N/A	6.573e-06	N/A	Previously unreported	0
HRD-131	F	proband	CRD	AD	GUCA1A	HET	GUCA1A:NM_000409:exon3:c.A145C:p.S49R	rs768508499	chr6:42173758	M	LP	N/A	N/A	N/A	Previously unreported	1
HRD-135	F	proband	RP	AR	USH2A	HOM	USH2A:NM_206933:exon13:c.T2802G:p.C934W	rs201527662	chr1:216246592	M	P	0.003274	0.0001183	0.00252	PMID:36110214;33124170;32188678	0
HRD-135-1	F	S	RP	AR	USH2A	HOM	USH2A:NM_206933:exon13:c.T2802G:p.C934W	rs201527662	chr1:216246592	M	P	0.003274	0.0001183	0.00252	PMID:36110214;33124170;32188678	0
HRD-137	F	proband	RP	AR	EYS	CH	EYS:NM_001142800:exon41:c.C7949T:p.S2650F	rs374714909	chr6:63762583	M	LP	0.0009667	3.288e-05	0.00063	PMID:24938718;25356976	0
							EYS:NM_001142800:exon42:c.G8107T:p.E2703X	rs184722374	chr6:63726645	S	P	0.00154	5.258e-05	0.00378	PMID:24618324;25356976	0
HRD-139	M	proband	RP	AR	EYS	CH	EYS:NM_001142800:exon43:c.T8860C:p.F2954L	rs79036642	chr6:63721171	M	LP	0.003269	0.0001117	0.00315	PMID:22363543;26667666;34178978	0
							EYS:NM_001142800:exon6:c.C904T:p.L302F	rs202064483	chr6:65405326	M	LP	0.001953	6.65e-05	0.00598	PMID:23661369;24938718	0
HRD-140	F	proband	RP	AD	IMPG1	HET	IMPG1:NM_001563:exon14:c.G1892T:p.G631V	N/A	chr6:75947466	M	LP	N/A	N/A	N/A	Previously unreported	1
HRD-141	M	proband	RPA	AR	RLBP1	HOM	RLBP1:NM_000326:exon5:c.282delC:p.F95Sfs*23	rs759505780	chr15:89217184	F-D	P	0.0001931	6.57e-06	0.00189	PMID:31872526	0
HRD-141-1	F	S	RPA	AR	RLBP1	HOM	RLBP1:NM_000326:exon5:c.282delC:p.F95Sfs*23	rs759505780	chr15:89217184	F-D	P	0.0001931	6.57e-06	0.00189	PMID:31872526	0
HRD-142	M	proband	RP	AR	EYS	CH	EYS:NM_001142800:exon21:c.T3201A:p.C1067X	N/A	chr6:64821687	S	P	N/A	N/A	N/A	Previously unreported	1
							EYS:NM_001142800:exon38:c.G7492C:p.A2498P	rs131193836	chr6:63789144	M	P	N/A	N/A	N/A	PMID:25356976;27375351	0
HRD-142-1	F	S	RP	AR	EYS	CH	EYS:NM_001142800:exon21:c.T3201A:p.C1067X	N/A	chr6:64821687	S	P	N/A	N/A	N/A	Previously unreported	1
							EYS:NM_001142800:exon38:c.G7492C:p.A2498P	rs131193836	chr6:63789144	M	P	N/A	N/A	N/A	PMID:25356976;27375351	0
HRD-143	M	proband	RP	AR	EYS	CH	EYS:NM_001142800:exon4:c.404delC:p.T135Mfs*7	N/A	chr6:65495007	F-D	P	N/A	N/A	N/A	PMID:20375346	0
							EYS:NM_001142800:exon6:c.C904T:p.L302F	rs202064483	chr6:65405326	M	LP	0.001953	6.65e-05	0.00598	PMID:23661369;24938718	0
HRD-144	F	proband	RP	AD	PRPF6	HET	PRPF6:NM_012469:exon5:c.G550A:p.D184N	N/A	chr20:63995027	M	LP	N/A	N/A	N/A	Previously unreported	1
HRD-144-1	F	S	RP	AD	PRPF6	HET	PRPF6:NM_012469:exon5:c.G550A:p.D184N	N/A	chr20:63995027	M	LP	N/A	N/A	N/A	Previously unreported	1
HRD-144-2	F	S	RP	AD	PRPF6	HET	PRPF6:NM_012469:exon5:c.G550A:p.D184N	N/A	chr20:63995027	M	LP	N/A	N/A	N/A	Previously unreported	1
HRD-144-3	F	S	RP	AD	PRPF6	HET	PRPF6:NM_012469:exon5:c.G550A:p.D184N	N/A	chr20:63995027	M	LP	N/A	N/A	N/A	Previously unreported	1
HRD-144-5	M	S	RP	AD	PRPF6	HET	PRPF6:NM_012469:exon5:c.G550A:p.D184N	N/A	chr20:63995027	M	LP	N/A	N/A	N/A	Previously unreported	1
HRD-145	M	proband	Oculoauricular Syndrome	AR	HMX1	HOM	HMX1:NM_018942:exon1:c.G277C:p.G93R	N/A	chr4:8871338	M	LP	N/A	N/A	N/A	Previously unreported	1
HRD-147	M	proband	LCA	AR	RDH12	CH	RDH12:NM_152443:exon7:c.C505G:p.R169G	rs761167763	chr14:67727037	M	P	N/A	N/A	0.000315	PMID:26047050;30134391	0
							RDH12:NM_152443:exon8:c.C806G:p.A269G	rs116802390	chr14:67729338	M	LP	0.001923	6.571e-05	0.00441	PMID:26848971;35994252	0
HRD-148	M	proband	RP	AR	CEP290	CH	CEP290:NM_025114:exon49:c.G6798A:p.W2266X	rs760540562	chr12:88058868	S	P	0.000578	1.971e-05	0.00252	PMID:32443735;31970223	0
							CEP290:NM_025114:exon6:c.C367T:p.Q123X	rs770126103	chr12:88136717	S	P	N/A	N/A	0.000315	PMID:28453600;16909394	0
HRD-149	M	proband	RP	AR	EYS	CH	EYS:NM_001142800:exon31:c.G6416A:p.C2139Y	rs749909863	chr6:64230600	M	P	0.001346	7.228e-05	0.00252	PMID:20237254;21179430	0
							EYS:NM_001142800:exon40:c.G7811A:p.R2604H	rs368798160	chr6:63778093	M	LP	0.000193	6.57e-05	N/A	PMID:29159838;31074760	0
HRD-154	M	proband	RP	AD	PRPH2	HET	PRPH2:NM_000322:exon1:c.356_358del:p.119_120del	rs61755777	chr6:42721977	Non-F-D	P	N/A	N/A	N/A	PMID:27628848;9338584	0
HRD-154-1	M	S	RP	AD	PRPH2	HET	PRPH2:NM_000322:exon1:c.356_358del:p.119_120del	rs61755777	chr6:42721977	Non-F-D	P	N/A	N/A	N/A	PMID:27628848;9338584	0
HRD-158	F	proband	RP	AR	EYS	CH	EYS:NM_001142800:exon16:c.2486delT:p.I829Tfs*39	N/A	chr6:64912639	F-D	P	N/A	N/A	N/A	PMID:35816039;36513702	0
							EYS:NM_001142800:exon36:c.7228+1G>A	rs758899480	chr6:63864185	L	P	0.0005785	2.629e-05	0.00126	PMID:27375351;29159838	0
HRD-159	F	proband	RP	AD	PRPF31	HET	PRPF31:NM_015629:exon11:c.1144_1146del:p.E382del	N/A	chr19:54128375	Non-F-D	LP	N/A	N/A	N/A	PMID:36338669	1
HRD-162	F	proband	Neovascular inflammatory vitreoretinopathy	AD	CAPN5	HET	CAPN5:NM_004055:exon2:c.C157T:p.R53X	rs782197384	chr11:77085043	S	LP	0.0005778	1.97e-05	0.000945	PMID:31403230	0
HRD-165	M	proband	SS	AD	PRPH2	HET	PRPH2:NM_000322:exon2:c.654_655insGCGTCCCTTTCAGCTGCTGCAATCCTAGCTCG:p.P219Afs*48	N/A	chr6:42704538	F-I	P	N/A	N/A	N/A	Previously unreported	1
HRD-165-1	M	S	SS	AD	PRPH2	HET	PRPH2:NM_000322:exon2:c.654_655insGCGTCCCTTTCAGCTGCTGCAATCCTAGCTCG:p.P219Afs*48	N/A	chr6:42704538	F-I	P	N/A	N/A	N/A	Previously unreported	1
HRD-165-2	M	S	SS	AD	PRPH2	HET	PRPH2:NM_000322:exon2:c.654_655insGCGTCCCTTTCAGCTGCTGCAATCCTAGCTCG:p.P219Afs*48	N/A	chr6:42704538	F-I	P	N/A	N/A	N/A	Previously unreported	1
HRD-165-3	F	S	SS	AD	PRPH2	HET	PRPH2:NM_000322:exon2:c.654_655insGCGTCCCTTTCAGCTGCTGCAATCCTAGCTCG:p.P219Afs*48	N/A	chr6:42704538	F-I	P	N/A	N/A	N/A	Previously unreported	1
HRD-167	F	proband	RP	AR	USH2A	CH	USH2A:NM_206933:exon13:c.C2653T:p.H885Y	rs746071929	chr1:216246741	M	P	0.000578	1.972e-05	0.00126	PMID:24938718;25324289	0
							USH2A:NM_206933:exon63:c.A13339G:p.M4447V	rs139474806	chr1:215674572	M	P	7.71e-05	4.6e-05	0.00063	PMID:29625443;32675063	0
HRD-169	F	proband	RP	AR	MERTK	HOM	MERTK:NM_006343:exon2:c.291_292del:p.T99Sfs*8	rs756229364	chr2:111929349	F-D	P	0.0003854	1.314e-05	N/A	PMID:28512305	0
HRD-170	M	proband	RP	AR	DRAM2	HOM	DRAM2:NM_178454:exon8:c.C682T:p.R228C	rs1006789754	chr1:111118816	M	LP	N/A	6.589e-06	N/A	Previously unreported	1
HRD-171	F	proband	RP	AD	ROM1	HET	ROM1:NM_000327:exon1:c.331dupG:p.L114Afs*18	rs71458427	chr11:62613611	F-I	P	0.004667	0.0008426	0.00378	PMID:26103963;24618324	0
HRD-172	M	proband	RP	AR	USH2A	CH	USH2A:NM_206933:exon13:c.T2802G:p.C934W	rs201527662	chr1:216246592	M	P	0.003274	0.0001183	0.00252	PMID:36110214;33124170;32188678	0
							USH2A:NM_206933:exon48:c.9570+1G>A	rs760225886	chr1:215816996	L	P	N/A	N/A	0.00063	PMID:23767834;24938718	0
							USH2A:NM_206933:exon9:c.G1570A:p.A524T	rs778263528	chr1:216321957	M	LP	N/A	N/A	N/A	PMID:30337596	0
HRD-175	M	proband	RP	AD	PRPH2	HET	PRPH2:NM_000322:exon1:c.T389C:p.L130P	N/A	chr6:42721946	M	P	N/A	N/A	N/A	PMID:32531846;22842402	0
HRD-176	M	proband	Nephronophthisis?	AR	INVS	CH	INVS:NM_014425:exon12:c.G1675A:p.A559T	rs199553226	chr9:100272967	M	LP	N/A	8.551e-05	N/A	PMID:31308072	0
							INVS:NM_014425:exon6:c.671_672del:p.L225Sfs*6	rs1205325321	chr9:100240115	F-D	P	N/A	N/A	N/A	PMID:31964843	0
HRD-180	F	proband	RP	AR	EYS	CH	EYS:NM_001142800:exon11:c.G1750T:p.E584X	rs527236072	chr6:65334996	S	P	N/A	N/A	N/A	PMID:23661369;25324289	0
							EYS:NM_001142800:exon23:c.G3454A:p.G1152R	rs371491059	chr6:64626235	M	LP	0.00135	5.265e-05	0.00189	PMID:24938718;31814702	0
HRD-182	M	proband	RP	AR	USH2A	CH	USH2A:NM_206933:exon48:c.9570+1G>A	rs760225886	chr1:215816996	L	P	N/A	N/A	0.00063	PMID:23767834;24938718	0
							USH2A:NM_206933:exon63:c.A13339G:p.M4447V	rs139474806	chr1:215674572	M	P	7.71e-05	4.6e-05	0.00063	PMID:29625443;32675063	0
HRD-182-1	F	S	RP	AR	USH2A	CH	USH2A:NM_206933:exon48:c.9570+1G>A	rs760225886	chr1:215816996	L	P	N/A	N/A	0.00063	PMID:23767834;24938718	0
							USH2A:NM_206933:exon63:c.A13339G:p.M4447V	rs139474806	chr1:215674572	M	P	7.71e-05	4.6e-05	0.00063	PMID:29625443;32675063	0
HRD-184	F	proband	CRD	AD	PROM1	HET	PROM1:NM_006017:exon11:c.C1117T:p.R373C	rs137853006	chr4:16013299	M	P	N/A	N/A	N/A	PMID:18654671;19718270	0
HRD-184-1	M	S	CRD	AD	PROM1	HET	PROM1:NM_006017:exon11:c.C1117T:p.R373C	rs137853006	chr4:16013299	M	P	N/A	N/A	N/A	PMID:18654671;19718270	0
HRD-184-5	F	S	CRD	AD	PROM1	HET	PROM1:NM_006017:exon11:c.C1117T:p.R373C	rs137853006	chr4:16013299	M	P	N/A	N/A	N/A	PMID:18654671;19718270	0
HRD-184-6	F	S	CRD	AD	PROM1	HET	PROM1:NM_006017:exon11:c.C1117T:p.R373C	rs137853006	chr4:16013299	M	P	N/A	N/A	N/A	PMID:18654671;19718270	0
HRD-184-7	M	S	CRD	AD	PROM1	HET	PROM1:NM_006017:exon11:c.C1117T:p.R373C	rs137853006	chr4:16013299	M	P	N/A	N/A	N/A	PMID:18654671;19718270	0
HRD-188	F	proband	US	AR	USH2A	CH	USH2A:NM_206933:exon64:c.C13598G:p.S4533X	N/A	chr1:215674313	S	P	N/A	N/A	N/A	PMID:10729113;10909849	0
							USH2A:NM_206933:exon65:c.G14287A:p.G4763R	rs397517990	chr1:215650648	M	P	N/A	N/A	N/A	PMID:20507924;24944099	0
HRD-190	F	proband	LCA	AR	RDH12	HOM	RDH12:NM_152443:exon4:c.G139A:p.A47T	rs761231974	chr14:67724543	M	P	N/A	2.629e-05	N/A	PMID:16269441;22334370	0
HRD-193	M	proband	RP	XL	RPGR	HEM	RPGR:NM_001034853:exon13:c.1537_1538del:p.K513Vfs*27	N/A	chrX:38290993	F-D	P	N/A	N/A	N/A	Previously unreported	1
HRD-195	F	proband	BCD	AR	CYP4V2	CH	CYP4V2:NM_207352:exon2:c.T219A:p.F73L	rs754919490	chr4:186194504	M	LP	N/A	N/A	N/A	PMID:24739949;25593508	0
							CYP4V2:NM_207352:exon7:c.802‐8_810del17insGC	rs207482233	chr4:186201149	F-indel	P	N/A	N/A	0.00409	PMID:15042513;15860296	0
HRD-197	F	proband	BCD	AR	CYP4V2	HOM	CYP4V2:NM_207352:exon7:c.802‐8_810del17insGC	rs207482233	chr4:186201149	F-indel	P	N/A	N/A	0.00409	PMID:15042513;15860296	0
HRD-199	M	proband	RP	XL	RPGR	HEM	RPGR:NM_001034853:exon7:c.642delT:p.F214Lfs*9	N/A	chrX:38310751	F-D	P	N/A	N/A	N/A	Previously unreported	1
HRD-200	M	proband	SD	AR	ABCA4	CH	ABCA4:NM_000350:exon3:c.C203T:p.P68L	rs62654397	chr1:94111537	M	P	N/A	6.569e-06	N/A	PMID:10958763;11923272;24550365	0
							ABCA4:NM_000350:exon33:c.4773+1G>T	rs61751376	chr1:94021845	L	P	N/A	N/A	N/A	PMID:30429639;26161775	0
HRD-203	F	proband	CRD	AR	ABCA4	CH	ABCA4:NM_000350:exon13:c.1761-2A>G	rs754765164	chr1:94062755	L	P	N/A	N/A	0.000315	PMID:31674661;26161775	0
							ABCA4:NM_000350:exon30:c.4537dupC:p.Q1513Pfs*42	rs281865377	chr1:94029446	F-I	P	N/A	1.972e-05	N/A	PMID:11328725;11527935	0
HRD-204	M	proband	CRD	AD	PRPH2	HET	PRPH2:NM_000322:exon1:c.381delG:p.N128Tfs*11	N/A	chr6:42721954	F-D	LP	N/A	N/A	N/A	Previously unreported	1
HRD-205	M	proband	RP	AD	IMPG1	HET	IMPG1:NM_001563:exon11:c.1212+1G>T	N/A	chr6:76003873	L	P	N/A	N/A	N/A	PMID:23993198	0
HRD-206	M	proband	CRD	AR	PROM1	CH	PROM1:NM_006017:exon15:c.1697delA:p.N566Ifs*29	rs762078182	chr4:15994057	F-D	P	N/A	N/A	N/A	PMID:27208204;30110705;32531858	0
							PROM1:NM_006017:exon2:c.139delC:p.H47Ifs*12	rs747512450	chr4:16075768	F-D	P	N/A	N/A	0.000315	PMID:24938718;31836589	0
HRD-208	F	proband	BCD	AR	CYP4V2	CH	CYP4V2:NM_207352:exon2:c.G237T:p.E79D	rs199476185	chr4:186194522	M	LP	0.00115	4.59e-05	0.00346	PMID:15042513;21540472	0
							CYP4V2:NM_207352:exon3:c.A367G:p.M123V	rs149684063	chr4:186196042	M	LP	0.005389	0.0002759	0.00819	PMID:15042513;21565171	0
HRD-209	M	proband	RP	AD	PRPF8	HET	PRPF8:NM_006445:exon38:c.T6217G:p.W2073G	N/A	chr17:1653787	M	LP	N/A	N/A	N/A	Previously unreported	1
HRD-209-1	M	S	RP	AD	PRPF8	HET	PRPF8:NM_006445:exon38:c.T6217G:p.W2073G	N/A	chr17:1653787	M	LP	N/A	N/A	N/A	Previously unreported	1
HRD-211	F	proband	BCD	AR	CYP4V2	HOM	CYP4V2:NM_207352:exon7:c.802‐8_810del17insGC	rs207482233	chr4:186201149	F-indel	P	N/A	N/A	0.00409	PMID:15042513;15860296	0
HRD-212	M	proband	RP	AR	USH2A	CH	USH2A:NM_206933:exon13:c.C2187A:p.C729X	rs757154662	chr1:216247207	S	P	N/A	N/A	0.000315	PMID:30390381;30948794	0
							USH2A:NM_206933:exon6:c.T997C:p.S333P	rs368986242	chr1:216325451	M	LP	0.001353	5.915e-05	0.00126	PMID:24938718;30390381	0
HRD-212-1	F	S	RP	AR	USH2A	CH	USH2A:NM_206933:exon13:c.C2187A:p.C729X	rs757154662	chr1:216247207	S	P	N/A	N/A	0.000315	PMID:30390381;30948794	0
							USH2A:NM_206933:exon6:c.T997C:p.S333P	rs368986242	chr1:216325451	M	LP	0.001353	5.915e-05	0.00126	PMID:24938718;30390381	0
HRD-214	M	proband	RP	AD	GUCY2D	HET	GUCY2D:NM_000180:exon8:c.C1720T:p.R574C	rs137853897	chr17:8009557	M	LP	N/A	5.257e-05	0.00063	PMID:22025579	0
HRD-214-1	F	S	RP	AD	GUCY2D	HET	GUCY2D:NM_000180:exon8:c.C1720T:p.R574C	rs137853897	chr17:8009557	M	LP	N/A	5.257e-05	0.00063	PMID:22025579	0
HRD-215	M	proband	BBS	AR	BBS2	CH	BBS2:NM_031885:exon15:c.C1814G:p.S605X	rs201063733	chr16:56497063	S	P	0.0001922	1.314e-05	N/A	PMID:25999675	0
							BBS2:NM_031885:exon4:c.534+1G>T	rs773862084	chr16:56510858	L	P	0.0009619	3.286e-05	0.00126	PMID:30076350	0
HRD-216	F	proband	RP	AR	EYS	CH	EYS:NM_001142800:exon31:c.G6416A:p.C2139Y	rs749909863	chr6:64230600	M	P	0.001346	7.228e-05	0.00252	PMID:20237254;21179430	0
							EYS:NM_001142800:exon41:c.T8012A:p.L2671X	rs527236076	chr6:63762520	S	P	N/A	N/A	0.000315	PMID:25356976;25324289	0
HRD-220	M	proband	US (Type II)	AR	ADGRV1	CH	ADGRV1:NM_032119:exon20:c.G4123C:p.D1375H	N/A	chr5:90653697	M	LP	N/A	N/A	N/A	PMID:22135276;23924366	0
							ADGRV1:NM_032119:exon59:c.C12211T:p.R4071X	rs1163308590	chr5:90763395	S	P	N/A	8.03e-06	N/A	PMID:31964843	0
HRD-220-1	F	S	US (Type II)	AR	ADGRV1	CH	ADGRV1:NM_032119:exon20:c.G4123C:p.D1375H	N/A	chr5:90653697	M	LP	N/A	N/A	N/A	PMID:22135276;23924366	0
							ADGRV1:NM_032119:exon59:c.C12211T:p.R4071X	rs1163308590	chr5:90763395	S	P	N/A	8.03e-06	N/A	PMID:31964843	0
HRD-221	M	proband	RP	AR	USH2A	CH	USH2A:NM_206933:exon13:c.T2802G:p.C934W	rs201527662	chr1:216246592	M	P	0.003274	0.0001183	0.00252	PMID:36110214;33124170;32188678	0
							USH2A:NM_206933:exon48:c.9570+1G>A	rs760225886	chr1:215816996	L	P	N/A	N/A	0.00063	PMID:23767834;24938718	0
HRD-227	M	proband	RP	AR	USH2A	CH	USH2A:NM_206933:exon28:c.C5608T:p.R1870W	rs144768593	chr1:216073265	M	LP	0.00406	0.000145	0.00315	PMID:23767834;23967202	0
							USH2A:NM_206933:exon30:c.5962dupA:p.I1988Nfs*6	N/A	chr1:216070187	F-I	P	N/A	N/A	N/A	Previously unreported	1
HRD-228	M	proband	RP	XL	RP2	HEM	RP2:NM_006915:exon2:c.109dupC:p.D36Rfs*10	N/A	chrX:46853481	F-I	P	N/A	N/A	N/A	Previously unreported	1
HRD-228-4	M	S	RP	XL	RP2	HEM	RP2:NM_006915:exon2:c.109dupC:p.D36Rfs*10	N/A	chrX:46853481	F-I	P	N/A	N/A	N/A	Previously unreported	1
HRD-232	M	proband	RP	AR	EYS	CH	EYS:NM_001142800:exon16:c.G2528A:p.G843E	rs74419361	chr6:64912597	M	P	0.003855	0.0001316	N/A	PMID:22363543;22302105	0
							EYS:NM_001142800:exon31:c.G6416A:p.C2139Y	rs749909863	chr6:64230600	M	P	0.001346	7.228e-05	0.00252	PMID:20237254;21179430	0
							EYS:NM_001142800:exon41:c.T8012A:p.L2671X	rs527236076	chr6:63762520	S	P	N/A	N/A	0.000315	PMID:25356976;25324289	0
							EYS:NM_001142800:exon43:c.C8805A:p.Y2935X	rs527236067	chr6:63721226	S	P	0.0007689	2.629e-05	N/A	PMID:22302105;25324289	0
HRD-233	F	proband	BCD	AR	CYP4V2	CH	CYP4V2:NM_207352:exon11:c.G1507C:p.G503R	rs750524069	chr4:186210570	M	LP	N/A	N/A	0.000315	PMID:34923510	0
							CYP4V2:NM_207352:exon9:c.1091-2A>G	rs199476183	chr4:186208863	L	P	N/A	N/A	0.00315	PMID:15042513;15937078	0
HRD-233-1	F	proband	US	AR	CDH23	CH	CDH23:NM_022124:exon22:c.G2572A:p.V858I	rs181275139	chr10:71702196	M	LP	0.004631	0.0002629	0.00819	PMID:32425987	0
							CDH23:NM_022124:exon24:c.G2891A:p.R964Q	rs376560330	chr10:71705068	M	LP	0.003475	0.0001643	0.00567	PMID:24767429;32425987	0
HRD-234	F	proband	RP	AD	RHO	HET	RHO:NM_000539:exon2:c.C403T:p.R135W	rs104893775	chr3:129530917	M	P	N/A	N/A	N/A	PMID:28076437;28157192	0
HRD-234-1	M	S	RP	AD	RHO	HET	RHO:NM_000539:exon2:c.C403T:p.R135W	rs104893775	chr3:129530917	M	P	N/A	N/A	N/A	PMID:28076437;28157192	0
HRD-236	M	proband	RP	AR	USH2A	CH	USH2A:NM_206933:exon13:c.T2802G:p.C934W	rs201527662	chr1:216246592	M	P	0.003274	0.0001183	0.00252	PMID:36110214;33124170;32188678	0
							USH2A:NM_206933:exon69:c.C15017T:p.T5006M	rs757676723	chr1:215639190	M	P	N/A	1.972e-05	N/A	PMID:25356976;27145477	0
HRD-237	M	proband	CRD	AD	GUCY2D	HET	GUCY2D:NM_000180:exon13:c.C2512T:p.R838C	rs61750172	chr17:8014700	M	P	N/A	6.582e-06	N/A	PMID:10690405;10430891	0
HRD-237-1	M	S	CRD	AD	GUCY2D	HET	GUCY2D:NM_000180:exon13:c.C2512T:p.R838C	rs61750172	chr17:8014700	M	P	N/A	6.582e-06	N/A	PMID:10690405;10430891	0
HRD-238	F	proband	RP	AR	USH2A	CH	USH2A:NM_206933:exon13:c.T2802G:p.C934W	rs201527662	chr1:216246592	M	P	0.003274	0.0001183	0.00252	PMID:36110214;33124170;32188678	0
							USH2A:NM_206933:exon30:c.G5953A:p.E1985K	rs150143291	chr1:216070197	M	LP	N/A	6.575e-06	0.000315	PMID:30948794;29625443	0
							USH2A:NM_206933:exon48:c.C9469T:p.Q3157X	rs772100045	chr1:215817098	S	P	0.0001936	6.582e-06	N/A	PMID:29625443;32675063	0
HRD-239	F	proband	Bosch-Boonstra-Schaaf optic atrophy syndrome	AD	NR2F1	HET	NR2F1:NM_005654:exon1:c.C235T:p.Q79X	N/A	chr5:93585258	S	P	N/A	N/A	N/A	Previously unreported	1
HRD-241	M	proband	CRD	AR	TTLL5	HOM	TTLL5:NM_015072:exon28:c.3174_3177del:p.N1060*	rs772656461	chr14:75820009	F-D	P	0.002307	7.885e-05	0.00535	PMID:27162334;24791901	0
HRD-242	F	proband	RP	AR	USH2A	CH	USH2A:NM_206933:exon40:c.7594+2T>delT	rs762608746	chr1:215900073	L	P	N/A	N/A	N/A	Previously unreported	1
							USH2A:NM_206933:exon70:c.T15178C:p.S5060P	rs752377040	chr1:215634578	M	P	0.000578	1.972e-05	0.00126	PMID:25649381;25268133	0
HRD-243	M	proband	US (Type II)	AR	USH2A	CH	USH2A:NM_206933:exon10:c.C1678G:p.P560A	rs147509797	chr1:216292337	M	LP	0.0001924	1.314e-05	0.00063	PMID:23967202;28008688	0
							USH2A:NM_206933:exon22:c.G4646C:p.R1549P	rs190170807	chr1:216097195	M	LP	N/A	N/A	N/A	Previously unreported	1
							USH2A:NM_206933:exon70:c.15297+1G>A	rs767630412	chr1:215634458	L	P	N/A	N/A	N/A	PMID:10729113;10909849	0
HRD-245	F	proband	RP	AR	PDE6B	CH	PDE6B:NM_000283:exon21:c.C2395T:p.R799X	rs970990957	chr4:667898	S	P	N/A	N/A	0.000315	PMID:16123450	0
							PDE6B:NM_000283:exon21:c.G2363A:p.R788H	rs777999727	chr4:667866	M	LP	0.001155	4.6e-05	0.00157	Previously unreported	1
HRD-247	M	proband	RP	AD	PRPH2	HET	PRPH2:NM_000322:exon1:c.A518C:p.D173A	rs61755794	chr6:42721817	M	P	N/A	N/A	N/A	PMID:24629188	0
HRD-247-1	F	S	RP	AD	PRPH2	HET	PRPH2:NM_000322:exon1:c.A518C:p.D173A	rs61755794	chr6:42721817	M	P	N/A	N/A	N/A	PMID:24629188	0
HRD-248	F	proband	RP	AR	EYS	CH	EYS:NM_001142800:exon31:c.G6416A:p.C2139Y	rs749909863	chr6:64230600	M	P	0.001346	7.228e-05	0.00252	PMID:20237254;21179430	0
							EYS:NM_001142800:exon36:c.7228+1G>A	rs758899480	chr6:63864185	L	P	0.0005785	2.629e-05	0.00126	PMID:27375351;29159838	0
							EYS:NM_001142800:exon41:c.T8012A:p.L2671X	rs527236076	chr6:63762520	S	P	N/A	N/A	0.000315	PMID:25356976;25324289	0
HRD-252	M	proband	RP	AR	EYS	CH	EYS:NM_001142800:exon31:c.G6416A:p.C2139Y	rs749909863	chr6:64230600	M	P	0.001346	7.228e-05	0.00252	PMID:20237254;21179430	0
							EYS:NM_001142800:exon42:c.G8107T:p.E2703X	rs184722374	chr6:63726645	S	P	0.00154	5.258e-05	0.00378	PMID:24618324;25356976	0
HRD-255	F	proband	RP	AD	PRPF6	HET	PRPF6:NM_012469:exon13:c.G1681A:p.A561T	rs760618200	chr20:64022790	M	LP	N/A	N/A	N/A	Previously unreported	0
HRD-255-1	F	S	RP	AD	PRPF6	HET	PRPF6:NM_012469:exon13:c.G1681A:p.A561T	rs760618200	chr20:64022790	M	LP	N/A	N/A	N/A	Previously unreported	0
HRD-258	M	proband	RP	AR	USH2A	CH	USH2A:NM_206933:exon63:c.A13339G:p.M4447V	rs139474806	chr1:215674572	M	P	7.71e-05	4.6e-05	0.00063	PMID:29625443;32675063	0
							USH2A:NM_206933:exon63:c.T12569C:p.V4190A	rs979037444	chr1:215675342	M	LP	N/A	N/A	0.000315	PMID:27032803	0
HRD-261	M	proband	RP	AR	RP1L1	CH	RP1L1:NM_178857:exon4:c.C3994T:p.Q1332X	rs1178045438	chr8:10610104	S	LP	N/A	N/A	N/A	Previously unreported	1
							RP1L1:NM_178857:exon4:c.G7203C:p.X2401Y	rs143762729	chr8:10606895	Stoploss	LP	0.00212	7.226e-05	0.00189	PMID:31213501	0
HRD-262	F	proband	RP	AD	PRPF6	HET	PRPF6:NM_012469:exon21:c.G2699A:p.R900H	rs527892521	chr20:64032866	M	LP	0.0003852	1.314e-05	N/A	PMID:32335390	0
HRD-264	F	proband	LCA	AR	TULP1	HOM	TULP1:NM_003322:exon12:c.C1198T:p.R400W	rs387906836	chr6:35503763	M	P	N/A	N/A	N/A	PMID:17962469;15024725	0
HRD-267	F	proband	CRD	AR	RDH12	CH	RDH12:NM_152443:exon7:c.C505G:p.R169G	rs761167763	chr14:67727037	M	P	N/A	N/A	0.000315	PMID:26047050;30134391	0
							RDH12:NM_152443:exon8:c.C806G:p.A269G	rs116802390	chr14:67729338	M	LP	0.001923	6.571e-05	0.00441	PMID:26848971;35994252	0
HRD-270	F	proband	LCA	AR	RPGRIP1	CH	RPGRIP1:NM_020366:exon11:c.1467+1G>C	N/A	chr14:21320178	L	LP	N/A	N/A	N/A	Previously unreported	1
							RPGRIP1:NM_020366:exon6:c.A817T:p.K273X	N/A	chr14:21307747	S	LP	N/A	N/A	N/A	Previously unreported	1
HRD-272	F	proband	RP	AD	CA4	HET	CA4:NM_000717:exon4:c.G308A:p.G103E	rs1283856720	chr17:60157466	M	LP	N/A	N/A	0.000315	Previously unreported	1
HRD-273	M	proband	US	AR	USH2A	CH	USH2A:NM_206933:exon13:c.C2187A:p.C729X	rs757154662	chr1:216247207	S	P	N/A	N/A	0.000315	PMID:30390381;30948794	0
							USH2A:NM_206933:exon2:c.A484G:p.M162V	N/A	chr1:216421853	M	LP	N/A	N/A	N/A	PMID:33090715	0
							USH2A:NM_206933:exon6:c.T997C:p.S333P	rs368986242	chr1:216325451	M	LP	0.001353	5.915e-05	0.00126	PMID:24938718;30390381	0
HRD-274	F	proband	US	AR	CDH23	CH	CDH23:NM_022124:exon22:c.G2572A:p.V858I	rs181275139	chr10:71702196	M	LP	0.004631	0.0002629	0.00819	PMID:32425987	0
							CDH23:NM_022124:exon24:c.G2891A:p.R964Q	rs376560330	chr10:71705068	M	LP	0.003475	0.0001643	0.00567	PMID:24767429;32425987	0
HRD-275	M	proband	RP	XL	OFD1	HEM	OFD1:NM_001330209:exon8:c.702delA:p.K237Sfs*6	rs312262845	chrX:13746827	F-D	P	N/A	N/A	N/A	PMID:27898983	0
HRD-278	F	proband	LCA	AR	CRB1	CH	CRB1:NM_201253:exon6:c.1472_1473insTGGCT:p.F493Lfs*11	N/A	chr1:197421300	F-I	P	N/A	N/A	N/A	Previously unreported	1
							CRB1:NM_201253:exon6:c.T1997A:p.V666D	rs189395222	chr1:197421825	M	P	0.00019	6.6e-06	N/A	PMID:31322236	0
HRD-278-1	M	S	LCA	AR	CRB1	CH	CRB1:NM_201253:exon6:c.1472_1473insTGGCT:p.F493Lfs*11	N/A	chr1:197421300	F-I	P	N/A	N/A	N/A	Previously unreported	1
							CRB1:NM_201253:exon6:c.T1997A:p.V666D	rs189395222	chr1:197421825	M	P	0.00019	6.6e-06	N/A	PMID:31322236	0
HRD-279	M	proband	LCA	AR	CRB1	CH	CRB1:NM_201253:exon6:c.G1841T:p.G614V	rs763111500	chr1:197421669	M	P	N/A	N/A	0.000315	PMID:27806333;24535598	0
							CRB1:NM_201253:exon9:c.G3676T:p.G1226X	rs757740068	chr1:197435539	S	P	N/A	N/A	N/A	PMID:21602930;22065545	0
HRD-280	F	proband	US	AR	USH2A	CH	USH2A:NM_206933:exon17:c.3811+2T>A	N/A	chr1:216199625	L	P	N/A	N/A	N/A	Previously unreported	1
							USH2A:NM_206933:exon48:c.9570+1G>A	rs760225886	chr1:215816996	L	P	N/A	N/A	0.00063	PMID:23767834;24938718	0
HRD-284	F	proband	RP	AD	PRPF6	HET	PRPF6:NM_012469:exon5:c.C548T:p.P183L	N/A	chr20:63995025	M	LP	N/A	N/A	N/A	Previously unreported	1
HRD-284-1	F	S	RP	AD	PRPF6	HET	PRPF6:NM_012469:exon5:c.C548T:p.P183L	N/A	chr20:63995025	M	LP	N/A	N/A	N/A	Previously unreported	1
HRD-284-4	F	S	RP	AD	PRPF6	HET	PRPF6:NM_012469:exon5:c.C548T:p.P183L	N/A	chr20:63995025	M	LP	N/A	N/A	N/A	Previously unreported	1
HRD-286	F	proband	RP	AR	EYS	CH	EYS:NM_001142800:exon31:c.G6416A:p.C2139Y	rs749909863	chr6:64230600	M	P	0.001346	7.228e-05	0.00252	PMID:20237254;21179430	0
							EYS:NM_001142800:exon36:c.7228+1G>A	rs758899480	chr6:63864185	L	P	0.0005785	2.629e-05	0.00126	PMID:27375351;29159838	0
HRD-291	F	proband	CRD	AR	ABCA4	CH	ABCA4:NM_000350:exon2:c.G71A:p.R24H	rs62645958	chr1:94113062	M	P	0.001351	8.551e-05	0.000315	PMID:11726554;27820952	0
							ABCA4:NM_000350:exon29:c.G4297A:p.V1433I	rs56357060	chr1:94030483	M	LP	0.002118	0.001846	0.00346	PMID:15494742;28118664	0
HRD-293	F	proband	RP	AD	PRPF8	HET	PRPF8:NM_006445:exon43:c.6950_6951del:p.F2317Cfs*67	N/A	chr17:1650859	F-D	LP	N/A	N/A	N/A	PMID:35456422	0
HRD-295	M	proband	CRD	AD	PROM1	HET	PROM1:NM_006017:exon15:c.1697delA:p.N566Ifs*29	rs762078182	chr4:15994057	F-D	P	N/A	N/A	N/A	PMID:27208204;30110705;32531858	0
HRD-296	F	proband	LCA	AR	IFT140	CH	IFT140:NM_014714:exon17:c.G1990A:p.E664K	rs387907192	chr16:1564074	M	P	N/A	3.284e-05	N/A	PMID:26968735	0
							IFT140:NM_014714:exon19:c.2214_2217del:p.D738Efs*47	rs1415763185	chr16:1558117	F-D	P	N/A	6.569e-06	N/A	PMID:36393898	0
HRD-298	M	proband	SD	AR	ABCA4	HOM	ABCA4:NM_000350:exon49:c.6816+1G>A	rs773599043	chr1:93996108	L	P	N/A	N/A	N/A	PMID:30060493	0
HRD-300	F	proband	US	AR	CDH23	CH	CDH23:NM_022124:exon22:c.G2572A:p.V858I	rs181275139	chr10:71702196	M	LP	0.004631	0.0002629	0.00819	PMID:32425987	0
							CDH23:NM_022124:exon24:c.G2891A:p.R964Q	rs376560330	chr10:71705068	M	LP	0.003475	0.0001643	0.00567	PMID:24767429;32425987	0
HRD-302	M	proband	RP	AD	IMPDH1	HET	IMPDH1:NM_000883:exon8:c.C626T:p.S209L	rs69384868	chr7:128400493	M	LP	0.0005769	5.254e-05	0.000315	PMID:30076350	0
HRD-303	M	proband	BCD	AR	CYP4V2	HOM	CYP4V2:NM_207352:exon7:c.802‐8_810del17insGC	rs207482233	chr4:186201149	F-indel	P	N/A	N/A	0.00409	PMID:15042513;15860296	0
HRD-304	F	proband	RP	AR	USH2A	CH	USH2A:NM_206933:exon13:c.C2187A:p.C729X	rs757154662	chr1:216247207	S	P	N/A	N/A	0.000315	PMID:30390381;30948794	0
							USH2A:NM_206933:exon13:c.T2802G:p.C934W	rs201527662	chr1:216246592	M	P	0.003274	0.0001183	0.00252	PMID:36110214;33124170;32188678	0
							USH2A:NM_206933:exon6:c.T997C:p.S333P	rs368986242	chr1:216325451	M	LP	0.001353	5.915e-05	0.00126	PMID:24938718;30390381	0
							USH2A:NM_206933:exon64:c.T14017C:p.Y4673H	rs1040917329	chr1:215671088	M	LP	0.0007719	3.286e-05	0.000315	PMID:23967202;24853665	0
HRD-305	F	proband	RP	AR	USH2A	CH	USH2A:NM_206933:exon13:c.T2802G:p.C934W	rs201527662	chr1:216246592	M	P	0.003274	0.0001183	0.00252	PMID:36110214;33124170;32188678	0
							USH2A:NM_206933:exon32:c.6325+1G>A	rs1293202153	chr1:216046430	L	P	N/A	N/A	N/A	PMID:30242501;20309401	0
HRD-306	M	proband	RP	AR	EYS	CH	EYS:NM_001142800:exon14:c.G2146A:p.G716S	rs1562293807	chr6:64997695	M	LP	N/A	N/A	N/A	Previously unreported	1
							EYS:NM_001142800:exon31:c.G6416A:p.C2139Y	rs749909863	chr6:64230600	M	P	0.001346	7.228e-05	0.00252	PMID:20237254;21179430	0
							EYS:NM_001142800:exon41:c.T8012A:p.L2671X	rs527236076	chr6:63762520	S	P	N/A	N/A	0.000315	PMID:25356976;25324289	0
HRD-309	F	proband	RP	AR	EYS	CH	EYS:NM_001142800:exon14:c.G2146A:p.G716S	rs1562293807	chr6:64997695	M	LP	N/A	N/A	N/A	Previously unreported	1
							EYS:NM_001142800:exon39:c.G7609A:p.A2537T	rs189406424	chr6:63788219	M	LP	0.004646	0.0001851	0.00315	PMID:24938718;25356976	0
HRD-310	F	proband	CRD	AR	ABCA4	HOM	ABCA4:NM_000350:exon13:c.1761-2A>G	rs754765164	chr1:94062755	L	P	N/A	N/A	0.000315	PMID:31674661;26161775	0
HRD-311	M	proband	RP	AD	RHO	HET	RHO:NM_000539:exon5:c.G1033T:p.V345L	rs104893795	chr3:129533704	M	P	N/A	N/A	N/A	PMID:8045708;30718709	0
HRD-312	F	proband	CRD	AR	ABCA4	CH	ABCA4:NM_000350:exon38:c.T5435A:p.I1812N	rs61753032	chr1:94014568	M	LP	N/A	N/A	0.000945	PMID:24938718	0
							ABCA4:NM_000350:exon40:c.T5645C:p.M1882T	rs61748550	chr1:94010869	M	LP	N/A	N/A	0.000315	PMID:25082885;33261146	0
HRD-315	M	proband	Wagner and erosive vitreoretinopathy; familial exudative vitreoretinopathy	AD	LRP5	HET	LRP5:NM_002335:exon15:c.G3286A:p.A1096T	rs189758820	chr11:68425151	M	LP	0.0001928	3.285e-05	N/A	Previously unreported	0
HRD-318	F	proband	RP	AR	EYS	CH	EYS:NM_001142800:exon11:c.G1750T:p.E584X	rs527236072	chr6:65334996	S	P	N/A	N/A	N/A	PMID:23661369;25324289	0
							EYS:NM_001142800:exon16:c.2486delT:p.I829Tfs*39	N/A	chr6:64912639	F-D	P	N/A	N/A	N/A	PMID:35816039;36513702	0
HRD-319	M	proband	BCD	AR	CYP4V2	HOM	CYP4V2:NM_207352:exon7:c.802‐8_810del17insGC	rs207482233	chr4:186201149	F-indel	P	N/A	N/A	0.00409	PMID:15042513;15860296	0
HRD-322	F	proband	LCA	AR	RDH12	CH	RDH12:NM_152443:exon6:c.T437A:p.V146D	rs116649873	chr14:67726144	M	P	N/A	N/A	N/A	PMID:26124963;28512305	0
							RDH12:NM_152443:exon7:c.C505G:p.R169G	rs761167763	chr14:67727037	M	P	N/A	N/A	0.000315	PMID:26047050;30134391	0
HRD-323	M	proband	RP	AD	IMPDH1	HET	IMPDH1:NM_000883:exon8:c.G582C:p.K194N	rs1042252	chr7:128400537	M	LP	N/A	N/A	N/A	Previously unreported	0
HRD-328	F	proband	SS	AD	COL11A1	HET	COL11A1:NM_080629:exon30:c.C2470T:p.P824S	N/A	chr1:102987701	M	LP	N/A	N/A	N/A	Previously unreported	1
HRD-329	M	proband	RP	AR	RCBTB1	HOM	RCBTB1:NM_018191:exon7:c.707delA:p.N236Tfx*10	rs777630688	chr13:49552182	F-D	P	0.000963	3.287e-05	0.00315	PMID:26908610;31494449	0
HRD-331	M	proband	RP	AR	MERTK	HOM	MERTK:NM_006343:exon2:c.291_292del:p.T99Sfs*8	rs756229364	chr2:111929349	F-D	P	0.0003854	1.314e-05	N/A	PMID:28512305	0
HRD-332	M	proband	RP	AR	ABCA4	CH	ABCA4:NM_000350:exon15:c.A2311T:p.T771S	rs758090662	chr1:94056672	M	LP	0.000578	2.63e-05	0.00063	PMID:37296172	0
							ABCA4:NM_000350:exon19:c.A2894G:p.N965S	rs201471607	chr1:94046943	M	P	0.0001925	7.884e-05	0.00063	PMID:30060493;31543898	0
							ABCA4:NM_000350:exon40:c.G5646A:p.M1882I	rs752160946	chr1:94010868	M	P	N/A	N/A	N/A	PMID:28327576;28050124	0
HRD-333	M	proband	Choroideremia	XL	CHM	HEM	CHM:NM_000390:exon6:c.C715T:p.R239X	rs776256380	chrX:85958965	S	P	N/A	N/A	N/A	PMID:30689859;16087855;30627697	0
HRD-335	M	proband	RP	AR	EYS	CH	EYS:NM_001142800:exon27:c.G5825T:p.G1942V	rs1236705592	chr6:64439172	M	LP	N/A	N/A	N/A	PMID:34178978	0
							EYS:NM_001142800:exon38:c.G7492C:p.A2498P	rs131193836	chr6:63789144	M	P	N/A	N/A	N/A	PMID:25356976;27375351	0
HRD-336	M	proband	Choroideremia	XL	CHM	HEM	CHM:NM_000390:exon6:c.C799T:p.R267X	rs886041179	chrX:85958881	S	P	N/A	N/A	N/A	PMID:10447648;9441709;29296092	0
HRD-339	F	proband	RP	AR	USH2A	CH	USH2A:NM_206933:exon13:c.C2653T:p.H885Y	rs746071929	chr1:216246741	M	P	0.000578	1.972e-05	0.00126	PMID:24938718;25324289	0
							USH2A:NM_206933:exon48:c.9570+1G>A	rs760225886	chr1:215816996	L	P	N/A	N/A	0.00063	PMID:23767834;24938718	0
							USH2A:NM_206933:exon63:c.A13339G:p.M4447V	rs139474806	chr1:215674572	M	P	7.71e-05	4.6e-05	0.00063	PMID:29625443;32675063	0
HRD-347	F	proband	Macular dystrophy	AR	MFSD8	HOM	MFSD8:NM_152778:exon5:c.G256A:p.G86S	rs552923962	chr4:127943935	M	LP	0.0009656	3.288e-05	0.000945	Previously unreported	0
HRD-348	M	proband	RP	XL	RPGR	HEM	RPGR:NM_001034853:exon15:c.G2200A:p.E734K	rs769446347	chrX:38286799	M	LP	0.0003101	9.81e-06	N/A	PMID:34745198;26747767	0
HRD-349	M	proband	RP	AR	EYS	CH	EYS:NM_001142800:exon31:c.G6416A:p.C2139Y	rs749909863	chr6:64230600	M	P	0.001346	7.228e-05	0.00252	PMID:20237254;21179430	0
							EYS:NM_001142800:exon43:c.T8309C:p.L2770P	rs1186771860	chr6:63721722	M	LP	N/A	N/A	0.000315	PMID:34178978	0
HRD-351	M	proband	RP	AR	USH2A	CH	USH2A:NM_206933:exon37:c.T6998C:p.V2333A	rs144817385	chr1:215965439	M	LP	0.005973	0.0002628	0.00409	PMID:24938718	0
							USH2A:NM_206933:exon63:c.G12790A:p.E4264K	rs200792578	chr1:215675121	M	LP	0.005012	0.0001709	0.00882	PMID:23767834;24938718	0
HRD-358	M	proband	RP	AD	HK1	HET	HK1:NM_000188:exon10:c.C1334T:p.S445L	rs1064794848	chr10:69382555	M	P	N/A	N/A	N/A	PMID:34448047	0
HRD-359	F	proband	Doyne honeycomb retinal degeneration	AD	EFEMP1	HET	EFEMP1:NM_001039349:exon9:c.T1004C:p.I335T	rs749245292	chr2:55871120	M	LP	N/A	6.572e-06	N/A	Previously unreported	1
HRD-408	M	proband	BBS	AR	BBS2	HOM	BBS2:NM_031885:exon2:c.G118T:p.V40F	rs8860043059	chr16:56514680	M	LP	0.0001925	1.972e-05	N/A	PMID:33996183	0
HRD-408-1	M	S	BBS	AR	BBS2	HOM	BBS2:NM_031885:exon2:c.G118T:p.V40F	rs8860043059	chr16:56514680	M	LP	0.0001925	1.972e-05	N/A	PMID:33996183	0
HRD-415	M	proband	RP	XL	RP2	HEM	RP2:NM_006915:exon2:c.C352T:p.R118C	rs1556318633	chrX:46853725	M	P	N/A	N/A	N/A	PMID:28041643;28209709	0
HRD-417	F	proband	RP	AR	USH2A	CH	USH2A:NM_206933:exon10:c.C1678G:p.P560A	rs147509797	chr1:216292337	M	LP	0.0001924	1.314e-05	0.00063	PMID:23967202;28008688	0
							USH2A:NM_206933:exon49:c.G9710T:p.C3237F	rs201909450	chr1:215813765	M	LP	0.0005783	2.629e-05	N/A	Previously unreported	1
HRD-422	M	proband	RP	AR	RP1	CH	RP1:NM_006269:exon4:c.A1078C:p.N360H	rs180915324	chr8:54624960	M	LP	0.0003845	1.314e-05	0.000315	PMDI:31213501	0
							RP1:NM_006269:exon4:c.G3223T:p.E1075X	N/A	chr8:54627105	S	P	N/A	N/A	N/A	PMID:25356976	0
HRD-426	M	proband	RP	AR	EYS	CH	EYS:NM_001142800:exon31:c.G6416A:p.C2139Y	rs749909863	chr6:64230600	M	P	0.001346	7.228e-05	0.00252	PMID:20237254;21179430	0
							EYS:NM_001142800:exon41:c.T8012A:p.L2671X	rs527236076	chr6:63762520	S	P	N/A	N/A	0.000315	PMID:25356976;25324289	0
HRD-426-1	F	S	RP	AR	EYS	CH	EYS:NM_001142800:exon31:c.G6416A:p.C2139Y	rs749909863	chr6:64230600	M	P	0.001346	7.228e-05	0.00252	PMID:20237254;21179430	0
							EYS:NM_001142800:exon41:c.T8012A:p.L2671X	rs527236076	chr6:63762520	S	P	N/A	N/A	0.000315	PMID:25356976;25324289	0
HRD-429	M	proband	Choroideremia	XL	CHM	HEM	CHM:NM_000390:exon5:c.C625T:p.Q209X	N/A	chrX:85963742	S	P	N/A	N/A	N/A	PMID:10447648;18773267	0
HRD-431	M	proband	RP	AD	BEST1	HET	BEST1:NM_004183:exon5:c.C584T:p.A195V	rs200277476	chr11:61956946	M	P	0.00269	0.000178	0.00126	PMID:21273940	0
HRD-435	M	proband	RP	AR	USH2A	CH	USH2A:NM_206933:exon13:c.T2802G:p.C934W	rs201527662	chr1:216246592	M	P	0.003274	0.0001183	0.00252	PMID:36110214;33124170;32188678	0
							USH2A:NM_206933:exon41:c.C7779A:p.Y2593X	N/A	chr1:215888870	S	LP	N/A	N/A	N/A	Previously unreported	1
HRD-436	F	proband	RP	AR	USH2A	CH	USH2A:NM_206933:exon13:c.T2802G:p.C934W	rs201527662	chr1:216246592	M	P	0.003274	0.0001183	0.00252	PMID:36110214;33124170;32188678	0
							USH2A:NM_206933:exon30:c.G5953A:p.E1985K	rs150143291	chr1:216070197	M	LP	N/A	6.575e-06	0.000315	PMID:30948794;29625443	0
							USH2A:NM_206933:exon48:c.C9469T:p.Q3157X	rs772100045	chr1:215817098	S	P	0.0001936	6.582e-06	N/A	PMID:29625443;32675063	0
							USH2A:NM_206933:exon63:c.C13483T:p.R4495C	rs746221227	chr1:215674428	M	LP	0.0003861	1.315e-05	0.00189	PMID:24938718;32884132	0
HRD-437	M	proband	BVMD	AR	BEST1	HOM	BEST1:NM_004183:exon3:c.170_172del:p.Q59del	rs1221728254	chr11:61955124	Non-F-D	LP	N/A	6.572e-06	N/A	PMID:30593719	0
HRD-438	F	proband	RP	AR	EYS	CH	EYS:NM_001142800:exon31:c.G6416A:p.C2139Y	rs749909863	chr6:64230600	M	P	0.001346	7.228e-05	0.00252	PMID:20237254;21179430	0
							EYS:NM_001142800:exon36:c.7228+1G>A	rs758899480	chr6:63864185	L	P	0.0005785	2.629e-05	0.00126	PMID:27375351;29159838	0
HRD-439	M	proband	RP	XL	RPGR	HEM	RPGR:NM_001034853:exon15:c.2405_2406del:p.E802Gfs*32	rs398122960	chrX:38286593	F-D	P	N/A	N/A	N/A	PMID:30718709;24043777	0
HRD-444	M	proband	US	AR	CDH23	CH	CDH23:NM_022124:exon22:c.G2572A:p.V858I	rs181275139	chr10:71702196	M	LP	0.004631	0.0002629	0.00819	PMID:32425987	0
							CDH23:NM_022124:exon24:c.G2891A:p.R964Q	rs376560330	chr10:71705068	M	LP	0.003475	0.0001643	0.00567	PMID:24767429;32425987	0
HRD-449	M	proband	RP	AR	USH2A	CH	USH2A:NM_206933:exon49:c.G9625T:p.E3209X	N/A	chr1:215813850	S	P	N/A	N/A	N/A	Previously unreported	1
							USH2A:NM_206933:exon63:c.G13007A:p.C4336Y	rs1451562541	chr1:215674904	M	LP	N/A	N/A	N/A	PMID:33608557	0
HRD-450	F	proband	BCD	AR	CYP4V2	CH	CYP4V2:NM_207352:exon11:c.G1507C:p.G503R	rs750524069	chr4:186210570	M	LP	N/A	N/A	0.000315	PMID:34923510	0
							CYP4V2:NM_207352:exon9:c.C1187T:p.P396L	rs199476202	chr4:186208961	M	P	0.0001924	6.572e-06	0.000315	PMID:17962476;15937078	0
HRD-451	M	proband	RP	XL	RPGR	HEM	RPGR:NM_001034853:exon15:c.2993_2997del:p.E998Gfs*79	N/A	chrX:38286002	F-D	LP	N/A	N/A	N/A	PMID:30567410;25999674	0
HRD-453	M	proband	RP	AD	PROM1	HET	PROM1:NM_006017:exon11:c.C1117T:p.R373C	rs137853006	chr4:16013299	M	P	N/A	N/A	N/A	PMID:18654671;19718270	0
HRD-453-1	F	S	RP	AD	PROM1	HET	PROM1:NM_006017:exon11:c.C1117T:p.R373C	rs137853006	chr4:16013299	M	P	N/A	N/A	N/A	PMID:18654671;19718270	0
HRD-455	M	proband	RP	AR	PDE6A	CH	PDE6A:NM_000440:exon10:c.1407+1G>C	rs781616522	chr5:149898362	L	P	0.0003846	1.314e-05	0.00189	PMID:29693493;31144483;30718709	0
							PDE6A:NM_000440:exon13:c.C1687T:p.H563Y	N/A	chr5:149895224	M	LP	N/A	N/A	N/A	Previously unreported	1
HRD-457	M	proband	US	AR	ADGRV1	HOM	ADGRV1:NM_032119:exon36:c.8305_8308del:p.F2770Cfs*46	rs754066881	chr5:90704407	F-D	P	0.0001925	6.57e-06	0.000315	PMID:19357117;22135276	1
HRD-460	F	proband	RP	AR	CNGA1	HOM	CNGA1:NM_001142564:exon5:c.472delG:p.L158Ffs*4	rs749012133	chr4:47949867	F-D	P	0.0009615	3.28e-05	0.00126	PMID:23462753;33781268	0
HRD-461	F	proband	RP	AR	USH2A	CH	USH2A:NM_206933:exon63:c.T13480C:p.Y4494H	N/A	chr1:215674431	M	LP	N/A	N/A	N/A	Previously unreported	1
							USH2A:NM_206933:exon70:c.T15178C:p.S5060P	rs752377040	chr1:215634578	M	P	0.000578	1.972e-05	0.00126	PMID:25649381;25268133	0
HRD-463	F	proband	RP	AR	RCBTB1	HOM	RCBTB1:NM_018191:exon4:c.170delG:p.G57Efs*12	rs767690421	chr13:49566725	F-D	P	0.0003842	1.314e-05	0.000315	PMID:33104391;31494449	0
HRD-464	M	proband	LCA	AR	CEP290	HOM	CEP290:NM_025114:exon54:c.7332_7333insAGAAG:p.V2445Rfs*3	rs747138345	chr12:88049291	F-I	P	N/A	N/A	N/A	PMID:16909394;29588463	0
HRD-466	M	proband	CRD	AR	ABCA4	CH	ABCA4:NM_000350:exon15:c.A2311T:p.T771S	rs758090662	chr1:94056672	M	LP	0.000578	2.63e-05	0.00063	PMID:37296172	0
							ABCA4:NM_000350:exon19:c.A2894G:p.N965S	rs201471607	chr1:94046943	M	P	0.0001925	7.884e-05	0.00063	PMID:30060493;31543898	0
HRD-468	F	proband	SFD	AD	TIMP3	HET	TIMP3:NM_000362:exon5:c.454_455insGTA:p.Y152delinsCN	N/A	chr22:32859195	Non-F-I	LP	N/A	N/A	N/A	Previously unreported	1
HRD-468-1	F	S	SFD	AD	TIMP3	HET	TIMP3:NM_000362:exon5:c.454_455insGTA:p.Y152delinsCN	N/A	chr22:32859195	Non-F-I	LP	N/A	N/A	N/A	Previously unreported	1
HRD-468-2	M	S	SFD	AD	TIMP3	HET	TIMP3:NM_000362:exon5:c.454_455insGTA:p.Y152delinsCN	N/A	chr22:32859195	Non-F-I	LP	N/A	N/A	N/A	Previously unreported	1
HRD-468-3	F	S	SFD	AD	TIMP3	HET	TIMP3:NM_000362:exon5:c.454_455insGTA:p.Y152delinsCN	N/A	chr22:32859195	Non-F-I	LP	N/A	N/A	N/A	Previously unreported	1
HRD-472	M	proband	RP	AD	RHO	HET	RHO:NM_000539:exon3:c.G541A:p.E181K	rs775557680	chr3:129532261	M	P	N/A	N/A	N/A	PMID:30718709;24265693	0
HRD-477	F	proband	RP	AD	SNRNP200	HET	SNRNP200:NM_014014:exon16:c.C2041T:p.R681C	rs959069360	chr2:96293091	M	P	N/A	N/A	N/A	PMID:31486839;30718709;	0
HRD-479	M	proband	RP	XL	RP2	HEM	RP2:NM_006915:exon2:c.C352T:p.R118C	rs1556318633	chrX:46853725	M	P	N/A	N/A	N/A	PMID:28041643;28209709	0
HRD-481	F	proband	LCA	AR	CRB1	CH	CRB1:NM_201253:exon2:c.G254A:p.C85Y	rs1553249226	chr1:197328605	M	LP	N/A	N/A	N/A	PMID:16123401;28041643	0
							CRB1:NM_201253:exon6:c.2128+1G>C	N/A	chr1:197421957	L	P	N/A	N/A	N/A	PMID:31103025;29391521	0
HRD-484-1	F	proband	RP	AR	RHO	HOM	RHO:NM_000539:exon1:c.34delC:p.F13Sfs*35	rs1172673857	chr3:129528767	F-D	P	0.0003849	1.314e-05	N/A	PMID:31319082	0
HRD-490	M	proband	RS	XL	RS1	HET	RS1:NM_000330:exon5:c.455delG:p.S152Tfs*10	N/A	chrX:18644497	F-D	P	N/A	N/A	N/A	Previously unreported	1
HRD-501	F	proband	US	AR	CNGB1	CH	CNGB1:NM_001286130:exon20:c.A1822G:p.K608E	N/A	chr16:57919216	M	LP	N/A	N/A	N/A	PMID:31872526	0
							CNGB1:NM_001286130:exon21:c.C2080T:p.L694F	rs181974243	chr16:57917336	M	LP	0.002127	8.547e-05	0.00315	PMID:31872526	0
HRD-502	M	proband	RP	AR	USH2A	CH	USH2A:NM_206933:exon2:c.99_100insT:p.R34Sfs*41	rs141672841	chr1:216422237	F-I	P	0.000386	1.315e-05	N/A	PMID:25649381	0
							USH2A:NM_206933:exon63:c.A13339G:p.M4447V	rs139474806	chr1:215674572	M	P	7.71e-05	4.6e-05	0.00063	PMID:29625443;32675063	0
HRD-502-1	M	proband	RP	AR	USH2A	CH	USH2A:NM_206933:exon43:c.G8576A:p.R2859H	rs778272177	chr1:215877863	M	LP	N/A	1.973e-05	N/A	PMID:31872526;35266249	0
							USH2A:NM_206933:exon63:c.A13339G:p.M4447V	rs139474806	chr1:215674572	M	P	7.71e-05	4.6e-05	0.00063	PMID:29625443;32675063	0
HRD-503	F	proband	RP	AD	PRPF6	HET	PRPF6:NM_012469:exon18:c.2426_2431+16dup:p.N809fs	rs771425756	chr20:64028565	F-I	LP	N/A	N/A	N/A	PMID:31872526	1
HRD-505	F	proband	BCD	AR	CYP4V2	CH	CYP4V2:NM_207352:exon8:c.A992C:p.H331P	rs199476197	chr4:186205204	M	P	0.0001922	6.569e-06	N/A	PMID:15042513;15937078	0
							CYP4V2:NM_207352:exon9:c.1091-2A>G	rs199476183	chr4:186208863	L	P	N/A	N/A	0.00315	PMID:15042513;15937078	0
HRD-508	M	proband	RP	AR	EYS	HOM	EYS:NM_001142800:exon31:c.G6416A:p.C2139Y	rs749909863	chr6:64230600	M	P	0.001346	7.228e-05	0.00252	PMID:20237254;21179430	0
HRD-510	M	proband	RP	AR	USH2A	HOM	USH2A:NM_206933:exon13:c.T2802G:p.C934W	rs201527662	chr1:216246592	M	P	0.003274	0.0001183	0.00252	PMID:36110214;33124170;32188678	0
HRD-512	F	proband	RP	AR	EYS	CH	EYS:NM_001142800:exon23:c.T3489A:p.N1163K	rs150951106	chr6:64626200	M	LP	0.008468	0.0003548	N/A	PMID:20333770;22302105	0
							EYS:NM_001142800:exon42:c.G8107T:p.E2703X	rs184722374	chr6:63726645	S	P	0.00154	5.258e-05	0.00378	PMID:24618324;25356976	0
HRD-514	M	proband	US	AR	CDH23	CH	CDH23:NM_022124:exon36:c.C4762T:p.R1588W	rs137937502	chr10:71741838	M	LP	0.001924	0.0001905	0.00063	PMID:32134349	0
							CDH23:NM_022124:exon46:c.G6305A:p.G2102E	rs1422863003	chr10:71793233	M	LP	N/A	N/A	N/A	PMID:31872526	0
HRD-516	F	proband	BCD	AR	CYP4V2	CH	CYP4V2:NM_207352:exon8:c.A992C:p.H331P	rs199476197	chr4:186205204	M	P	0.0001922	6.569e-06	N/A	PMID:15042513;15937078	0
							CYP4V2:NM_207352:exon9:c.1091-2A>G	rs199476183	chr4:186208863	L	P	N/A	N/A	0.00315	PMID:15042513;15937078	0
HRD-518	M	proband	RP	XL	RP2	HEM	RP2:NM_006915:exon4:c.884-2A>G	N/A	chrX:46877503	L	P	N/A	N/A	N/A	PMID:26448634	0
HRD-519	M	proband	RP	XL	RPGR	HEM	RPGR:NM_001034853:exon11:c.C1282G:p.L428V	rs182345461	chrX:38297416	M	LP	0.002863	9.079e-05	0.00472	PMID:24399093;24938718	0
HRD-521	F	proband	RP	AR	POMGNT1	HOM	POMGNT1:NM_001243766:exon5:c.T359G:p.L120R	rs886037949	chr1:46196073	M	P	N/A	N/A	N/A	PMID:27391550;31872526	0
HRD-521-1	M	S	RP	AR	POMGNT1	HOM	POMGNT1:NM_001243766:exon5:c.T359G:p.L120R	rs886037949	chr1:46196073	M	P	N/A	N/A	N/A	PMID:27391550;31872526	0
HRD-522	M	proband	RP	AR	IMPG1	HOM	IMPG1:NM_001563:exon14:c.G1897A:p.V633M	rs751040344	chr6:75947461	M	LP	N/A	N/A	N/A	Previously unreported	1
HRD-525	F	proband	RP	AR	RLBP1	CH	RLBP1:NM_000326:exon5:c.282delC:p.F95Sfs*23	rs759505780	chr15:89217184	F-D	P	0.0001931	6.57e-06	0.00189	PMID:31872526	0
							RLBP1:NM_000326:exon5:c.346+2T>G	N/A	chr15:89217118	L	P	N/A	N/A	N/A	PMID:31872526	0
HRD-550	M	proband	RS	XL	RS1	HEM	RS1:NM_000330:exon5:c.A499T:p.K167X	rs61753168	chrX:18644453	S	LP	N/A	N/A	N/A	PMID:11058916	0
HRD-550-1	M	S	RS	XL	RS1	HEM	RS1:NM_000330:exon5:c.A499T:p.K167X	rs61753168	chrX:18644453	S	LP	N/A	N/A	N/A	PMID:11058916	0
TUSH-001	M	proband	US	AR	USH2A	CH	USH2A:NM_206933:exon63:c.13049_13062del:p.T4350fs*34	rs1304363034	chr1:215674849	F-D	P	N/A	N/A	0.00063	PMID:31904091	0
							USH2A:NM_206933:exon69:c.C15017T:p.T5006M	rs757676723	chr1:215639190	M	P	N/A	1.972e-05	N/A	PMID:25356976;27145477	0
TUSH-001-1	M	S	US	AR	USH2A	CH	USH2A:NM_206933:exon63:c.13049_13062del:p.T4350fs*34	rs1304363034	chr1:215674849	F-D	P	N/A	N/A	0.00063	PMID:31904091	0
							USH2A:NM_206933:exon69:c.C15017T:p.T5006M	rs757676723	chr1:215639190	M	P	N/A	1.972e-05	N/A	PMID:25356976;27145477	0
TUSH-002	M	proband	US	AR	USH2A	CH	USH2A:NM_206933:exon13:c.T2802G:p.C934W	rs201527662	chr1:216246592	M	P	0.003274	0.0001183	0.00252	PMID:36110214;33124170;32188678	0
							USH2A:NM_206933:exon28:c.G5581A:p.G1861S	rs375668376	chr1:216073292	M	P	0.0001975	1.321e-05	N/A	PMID:30948794;26310143	0
TUSH-002-1	F	S	US	AR	USH2A	CH	USH2A:NM_206933:exon13:c.T2802G:p.C934W	rs201527662	chr1:216246592	M	P	0.003274	0.0001183	0.00252	PMID:36110214;33124170;32188678	0
							USH2A:NM_206933:exon28:c.G5581A:p.G1861S	rs375668376	chr1:216073292	M	P	0.0001975	1.321e-05	N/A	PMID:30948794;26310143	0
TUSH-003	F	proband	US	AR	MYO7A	HOM	MYO7A:NM_000260:exon46:c.C6335G:p.S2112X	N/A	chr11:77211918	S	P	N/A	N/A	N/A	PMID:31581539	0
TUSH-003-1	M	S	US	AR	MYO7A	HOM	MYO7A:NM_000260:exon46:c.C6335G:p.S2112X	N/A	chr11:77211918	S	P	N/A	N/A	N/A	PMID:31581539	0
TUSH-004	F	proband	US	AR	USH2A	CH	USH2A:NM_206933:exon21:c.G4576A:p.G1526R	rs769198746	chr1:216175303	M	P	0.0003861	1.315e-05	0.00063	PMID:25356976;26310143	0
							USH2A:NM_206933:exon48:c.9570+1G>A	rs760225886	chr1:215816996	L	P	N/A	N/A	0.00063	PMID:23767834;24938718	0
TUSH-009	F	proband	US	AR	USH2A	CH	USH2A:NM_206933:exon21:c.G4576A:p.G1526R	rs769198746	chr1:216175303	M	P	0.0003861	1.315e-05	0.00063	PMID:25356976;26310143	0
							USH2A:NM_206933:exon48:c.9570+1G>A	rs760225886	chr1:215816996	L	P	N/A	N/A	0.00063	PMID:23767834;24938718	0
TUSH-010	F	proband	US	AR	USH2A	CH	USH2A:NM_206933:exon21:c.G4576A:p.G1526R	rs769198746	chr1:216175303	M	P	0.0003861	1.315e-05	0.00063	PMID:25356976;26310143	0
							USH2A:NM_206933:exon68:c.C14911T:p.R4971X	rs397517994	chr1:215640615	S	P	N/A	6.592e-06	N/A	PMID:22135276;26338283	0

## Sheet: VUS
New ID	Gender	Proband	Molecular Diagnosis	Gene Inheritance	Gene	Genotype	Variant	dbSNP rs# cluster ID	Position (hg38)	Type of Variants	ACMG classification	GnomAD_exome_East Asian	GnomAD_exome_ALL	Taiwan Biobank	Reference	Novel
HRD-010	M	proband	RP	AR	EYS	CH	EYS:NM_001142800:exon31:c.G6416A:p.C2139Y	rs749909863	chr6:64230600	M	P	0.001346	7.228e-05	0.00252	PMID:20237254;21179430	0
							EYS:NM_001142800:exon4:c.T41C:p.F14S	rs767517924	chr6:65495370	M	VUS	N/A	N/A	N/A	Previously unreported	0
HRD-012	M	proband	Oculoauricular syndrome	AR	HMX1	HOM	HMX1:NM_018942:exon2:c.C518T:p.A173V	rs1217743727	chr4:8868222	M	VUS	N/A	N/A	N/A	Previously unreported	1
HRD-048	M	proband	RP	AR	CA4	HOM	CA4:NM_000717:exon5:c.A415T:p.M139L	rs185658468	chr17:60157690	M	VUS	0.00308	0.000138	0.00598	PMID:24938718;31213501	0
HRD-050	M	proband	CRD	AD	RIMS1	HET	RIMS1:NM_014989:exon6:c.G1195A:p.E399K	rs1193695036	chr6:72182666	M	VUS	N/A	N/A	N/A	Previously unreported	1
HRD-051	F	proband	US	AR	ADGRV1	CH	ADGRV1:NM_032119:exon49:c.G10322A:p.G3441E	rs200464486	chr5:90728829	M	VUS	N/A	N/A	0.000945	Previously unreported	1
							ADGRV1:NM_032119:exon71:c.T14521C:p.F4841L	rs763840800	chr5:90802742	M	VUS	0.0005769	1.971e-05	0.000315	Previously unreported	1
HRD-058	M	proband	RP	AD	TOPORS	HET	TOPORS:NM_005802:exon3:c.G1079A:p.R360Q	N/A	chr9:32543446	M	VUS	0.0005787	3.288e-05	0.000945	Previously unreported	1
HRD-080	M	proband	RP	AR	PCDH15	CH	PCDH15:NM_001384140:exon3:c.T131A:p.V44D	N/A	chr10:54527838	M	LP	N/A	N/A	N/A	Previously unreported	1
							PCDH15:NM_001384140:exon8:c.G833A:p.R278H	rs369442293	chr10:54317314	M	VUS	N/A	4.604e-05	0.000315	PMID:29907799;23967202	0
HRD-082	F	proband	RP	AR	MKKS	CH	MKKS:NM_018848:exon3:c.T490G:p.C164G	N/A	chr20:10413025	M	VUS	N/A	N/A	N/A	Previously unreported	1
							MKKS:NM_018848:exon6:c.G1553A:p.R518H	rs149051148	chr20:10405407	M	VUS	0.0003852	0.0001578	0.00063	PMID:12107442;11179009	0
HRD-084	F	proband	RP	AR	RP1L1	CH	RP1L1:NM_178857:exon4:c.C880G:p.Q294E	rs575269193	chr8:10613218	M	VUS	0.00231	7.882e-05	0.00252	Previously unreported	0
HRD-091	M	proband	CRD	AD	UNC119	HET	UNC119:NM_005148:exon2:c.G259A:p.D87N	rs762433273	chr17:28548667	M	VUS	0.0005785	3.285e-05	0.00189	PMID:23563732;26992781	0
HRD-109	F	proband	RP	AR	NPHP4	CH	NPHP4:NM_015102:exon2:c.G40T:p.V14F	N/A	chr1:5986250	M	VUS	N/A	N/A	N/A	Previously unreported	1
							NPHP4:NM_015102:exon22:c.C3160T:p.R1054C	rs373369949	chr1:5874542	M	LP	0.00154	7.226e-05	0.00157	PMID:33917198	0
HRD-110	F	proband	RP	AR	PDE6B	CH	PDE6B:NM_000283:exon20:c.G2293C:p.A765P	rs199521106	chr4:666555	M	VUS	0.003664	0.0001314	0.00882	PMID:35033039;26496393	0
							PDE6B:NM_000283:exon22:c.C2534A:p.A845E	rs777239497	chr4:670076	M	VUS	0.000577	1.97e-05	0.0022	Previously unreported	1
HRD-121	F	proband	CRD	AR	POC1B	CH	POC1B:NM_172240:exon4:c.419dupT:p.L140Ffs*24	rs140400217	chr12:89491968	F-I	P	0.0001928	6.575e-06	N/A	PMID:33608557	0
							POC1B:NM_172240:exon6:c.G628C:p.V210L	N/A	chr12:89471662	M	VUS	N/A	N/A	N/A	Previously unreported	1
HRD-132	F	proband	RP	AR	USH2A	CH	USH2A:NM_206933:exon18:c.A4030G:p.M1344V	rs727503732	chr1:216198366	M	VUS	0.001737	5.913e-05	0.00189	PMID:21569298	0
							USH2A:NM_206933:exon63:c.G12344A:p.R4115H	rs775075094	chr1:215675567	M	VUS	0.0005787	3.945e-05	0.000315	PMID:30691450	0
HRD-138	F	proband	LCA	AR	CEP290	CH	CEP290:NM_025114:exon17:c.G1678A:p.A560T	N/A	chr12:88118516	M	VUS	N/A	N/A	N/A	PMID29209597	0
							CEP290:NM_025114:exon40:c.A5512G:p.R1838G	rs1315206188	chr12:88077771	M	VUS	N/A	N/A	N/A	Previously unreported	1
							CEP290:NM_025114:exon43:c.G5885A:p.R1962K	rs562477272	chr12:88071420	M	VUS	0.0009612	5.263e-05	0.000315	PMID:27762305	0
HRD-146	F	proband	CD	AR	CACNA2D4	CH	CACNA2D4:NM_172364:exon3:c.C419T:p.A140V	rs202054008	chr12:1913030	M	VUS	0.0036	0.0003418	0.00252	Previously unreported	0
							CACNA2D4:NM_172364:exon35:c.G3034A:p.D1012N	rs746617335	chr12:1797497	M	VUS	0.003478	0.0001314	0.00252	PMID:23661369	0
HRD-146-1	F	S	CD	AR	CACNA2D4	CH	CACNA2D4:NM_172364:exon3:c.C419T:p.A140V	rs202054008	chr12:1913030	M	VUS	0.0036	0.0003418	0.00252	Previously unreported	0
							CACNA2D4:NM_172364:exon35:c.G3034A:p.D1012N	rs746617335	chr12:1797497	M	VUS	0.003478	0.0001314	0.00252	PMID:23661369	0
HRD-150	F	proband	RP	AR	ADGRA3(GPR125)	HOM	ADGRA3:NM_145290:exon1:c.G20A:p.R7Q	rs886775748	chr4:22515765	M	VUS	N/A	0.0009772	N/A	Previously unreported	1
HRD-160	F	proband	RP	AR	ADGRV1	CH	ADGRV1:NM_032119:exon33:c.G7874A:p.R2625H	rs201214794	chr5:90694630	M	VUS	0.0009623	0.00188	0.0022	PMID:22135276	0
							ADGRV1:NM_032119:exon63:c.A12682G:p.I4228V	rs532836800	chr5:90778442	M	VUS	0.001159	4.606e-05	0.00283	Previously unreported	1
HRD-168	F	proband	RP	AD	FSCN2	HET	FSCN2:NM_001077182:exon4:c.G1106A:p.G369E	rs561020906	chr17:81536550	M	VUS	0.00174	5.91e-05	0.00283	PMID:34996991	0
HRD-173	M	proband	RP	XL	RPGR	HEM	RPGR:NM_001034853:exon15:c.2412_2418del:p.G805Kfs*8	N/A	chrX:38286581	F-D	P	N/A	N/A	N/A	PMID:17195164	0
HRD-178	M	proband	Dominant macular dystrophy	AD	ELOVL4	HET	ELOVL4:NM_022726:exon5:c.C617A:p.P206Q	rs776979397	chr6:79919472	M	VUS	0.000578	1.97e-05	0.00063	Previously unreported	1
HRD-181	F	proband	RP	AR	EYS	CH	EYS:NM_001142800:exon31:c.G6416A:p.C2139Y	rs749909863	chr6:64230600	M	P	0.001346	7.228e-05	0.00252	PMID:20237254;21179430	0
							EYS:NM_001142800:exon9:c.G1382A:p.C461Y	rs76754818	chr6:65353535	M	VUS	0.008127	0.0002894	0.00315	PMID:20537394;22363543	0
HRD-186	M	proband	RP	AD	RP1	HET	RP1:NM_006269:exon2:c.A59C:p.Q20P	rs1299320041	chr8:54621025	M	VUS	0.0001928	6.573e-06	0.00063	Previously unreported	1
HRD-189	M	proband	RP	AD	PROM1	HET	PROM1:NM_006017:exon12:c.A1215G:p.I405M	rs747220095	chr4:16009035	M	VUS	0.0001922	6.572e-06	0.00157	PMID:24938718	0
HRD-193-1	M	proband	RP	AR	KIAA1549	CH	KIAA1549:NM_001164665:exon2:c.C317T:p.P106L	rs777742105	chr7:138919309	M	VUS	0.001346	7.228e-05	0.000315	PMID:28282490	0
							KIAA1549:NM_001164665:exon11:c.A4208G:p.K1403R	rs752720614	chr7:138881409	M	VUS	0.000385	1.31e-05	0.000315	Previously unreported	1
HRD-198	F	proband	DMD	AD	IMPG1	HET	IMPG1:NM_001563:exon15:c.G2229T:p.K743N	rs772939616	chr6:75930967	M	VUS	N/A	6.568e-06	0.000315	Previously unreported	1
HRD-201	M	proband	RP	AR	EYS	CH	EYS:NM_001142800:exon26:c.A4363G:p.I1455V	rs183144150	chr6:64591504	M	VUS	0.00194	0.000342	0.000945	Previously unreported	1
							EYS:NM_001142800:exon38:c.G7492C:p.A2498P	rs131193836	chr6:63789144	M	P	N/A	N/A	N/A	PMID:25356976;27375351	0
HRD-202	M	proband	RP	AR	USH2A	CH	USH2A:NM_206933:exon13:c.T2802G:p.C934W	rs201527662	chr1:216246592	M	P	0.003274	0.0001183	0.00252	PMID:36110214;33124170;32188678	0
							USH2A:NM_206933:exon63:c.A12295C:p.T4099P	N/A	chr1:215675616	M	VUS	N/A	N/A	N/A	Previously unreported	1
HRD-213	M	proband	SS	AD	COL11A1	HET	COL11A1:NM_080629:exon63:c.A4727C:p.D1576A	N/A	chr1:102886974	M	VUS	N/A	N/A	N/A	Previously unreported	1
HRD-219	F	proband	US	AR	ADGRV1	CH	ADGRV1:NM_032119:exon33:c.G7874A:p.R2625H	rs201214794	chr5:90694630	M	VUS	0.0009623	0.00188	0.0022	PMID:22135276	0
							ADGRV1:NM_032119:exon60:c.G12297C:p.Q4099H	rs767081312	chr5:90774197	M	VUS	0.0005778	1.971e-05	0.0022	Previously unreported	1
							ADGRV1:NM_032119:exon63:c.A12682G:p.I4228V	rs532836800	chr5:90778442	M	VUS	0.001159	4.606e-05	0.00283	Previously unreported	1
HRD-222	M	proband	CRD	AR	CFAP410(C21orf2)	CH	CFAP410:NM_001271441:exon6:c.C665T:p.A222V	rs777749209	chr21:44330797	M	VUS	0.0001928	1.322e-05	N/A	Previously unreported	1
							CFAP410:NM_001271441:exon6:c.G844T:p.G282X	rs756857009	chr21:44330618	S	LP	0.0001927	6.586e-06	0.00063	Previously unreported	1
HRD-224	M	proband	RP	AD	LRP5	HET	LRP5:NM_002335:exon20:c.G4297A:p.V1433M	rs199871539	chr11:68438631	M	VUS	0.0005774	3.284e-05	0.00409	PMID:24154662	0
HRD-225	M	proband	RP	AD	RP1	HET	RP1:NM_006269:exon2:c.C256A:p.P86T	rs757674289	chr8:54621222	M	LP	0.0007716	2.63e-05	0.00126	PMID:33090715	0
HRD-225-1	F	S	RP	AD	RP1	HET	RP1:NM_006269:exon2:c.C256A:p.P86T	rs757674289	chr8:54621222	M	LP	0.0007716	2.63e-05	0.00126	PMID:33090715	0
HRD-225-2	F	S	RP	AD	RP1	HET	RP1:NM_006269:exon2:c.C256A:p.P86T	rs757674289	chr8:54621222	M	LP	0.0007716	2.63e-05	0.00126	PMID:33090715	0
HRD-230	F	proband	CRD	AD	IMPG1	HET	IMPG1:NM_001563:exon10:c.G976T:p.D326Y	rs750523760	chr6:76005446	M	VUS	0.0001925	6.572e-06	0.000315	PMID:26747767	0
HRD-246	M	proband	RP	AD	ELOVL4	HET	ELOVL4:NM_022726:exon5:c.C617A:p.P206Q	rs776979397	chr6:79919472	M	VUS	0.000578	1.97e-05	0.00063	Previously unreported	1
HRD-249	F	proband	RP	AR	KIAA1549	HOM	KIAA1549:NM_001164665:exon2:c.G1906A:p.G636S	rs756575861	chr7:138917720	M	VUS	0.001351	9.203e-05	0.00126	Previously unreported	0
HRD-260	M	proband	RP	AR	PCDH15	CH	PCDH15:NM_001384140:exon2:c.T84G:p.Y28X	N/A	chr10:54664179	S	LP	N/A	N/A	N/A	Previously unreported	1
							PCDH15:NM_001384140:exon32:c.4317_4322del:p.P1442_P1443del	rs559130985	chr10:53827438	Non-F-D	VUS	N/A	7.894e-05	N/A	PMID:18719945	0
HRD-301	M	proband	RP	AR	CC2D2A	CH	CC2D2A:NM_001080522:exon17:c.1879delC:p.R627Gfs*3	N/A	chr4:15538013	F-D	LP	N/A	N/A	N/A	Previously unreported	1
							CC2D2A:NM_001080522:exon17:c.A1877G:p.D626G	N/A	chr4:15538011	M	VUS	N/A	N/A	N/A	Previously unreported	1
HRD-307	M	proband	RP	AR	SAMD11	CH	SAMD11:NM_152486:exon14:c.G1889C:p.R630P	rs374426973	chr1:943996	M	VUS	0.001348	5.256e-05	0.000945	Previously unreported	1
							SAMD11:NM_152486:exon3:c.G118A:p.A40T	rs368250686	chr1:930200	M	VUS	0.001348	0.0002169	0.00063	Previously unreported	1
HRD-314	M	proband	US	AR	ADGRV1	CH	ADGRV1:NM_032119:exon33:c.G7705A:p.V2569I	rs763494037	chr5:90694461	M	VUS	0.0001924	6.571e-06	N/A	Previously unreported	1
							ADGRV1:NM_032119:exon58:c.G12082A:p.D4028N	rs1188700483	chr5:90759550	M	LP	0.0001927	6.571e-06	N/A	PMID:35924323	0
HRD-317	M	proband	CRD	AD	RIMS1	HET	RIMS1:NM_014989:exon20:c.3136delA:p.T1047Hfs*31	rs587783021	chr6:72264994	F-D	VUS	0.002889	0.0001052	0.00315	PMID:32100970	0
HRD-317-1	M	S	CRD	AD	RIMS1	HET	RIMS1:NM_014989:exon20:c.3136delA:p.T1047Hfs*31	rs587783021	chr6:72264994	F-D	VUS	0.002889	0.0001052	0.00315	PMID:32100970	0
HRD-321	M	proband	RP	AD	PITPNM3	HET	PITPNM3:NM_031220:exon7:c.C687G:p.Y229X	N/A	chr17:6478637	S	VUS	N/A	N/A	N/A	PMID:31872526	0
HRD-327	M	proband	RP	AD	CA4	HET	CA4:NM_000717:exon8:c.C923A:p.A308D	rs201580764	chr17:60159408	M	VUS	0.001539	0.0001445	0.00189	PMID:24938718	0
HRD-337	M	proband	DOA with neuropathy	AD	MFN2	HET	MFN2:NM_001127660:exon17:c.C2147T:p.A716V	rs771589792	chr1:12009669	M	VUS	0.0001925	6.57e-06	0.00063	Previously unreported	0
HRD-341	M	proband	SS	AD	COL2A1	HET	COL2A1:NM_001844:exon34:c.G2281A:p.A761T	rs751436440	chr12:47982522	M	VUS	N/A	6.571e-06	N/A	Previously unreported	1
HRD-352	M	proband	RP	AR	GPR179	CH	GPR179:NM_001004334:exon1:c.83dupG:p.P29Sfs*50	rs765358497	chr17:38343706	F-I	P	N/A	N/A	N/A	PMID:31964843	0
							GPR179:NM_001004334:exon11:c.G3562C:p.G1188R	rs748066217	chr17:38330007	M	VUS	0.000192	6.57e-06	N/A	Previously unreported	1
HRD-404	M	proband	RP	AR	EYS	CH	EYS:NM_001142800:exon31:c.G6416A:p.C2139Y	rs749909863	chr6:64230600	M	P	0.001346	7.228e-05	0.00252	PMID:20237254;21179430	0
							EYS:NM_001142800:exon9:c.G1382A:p.C461Y	rs76754818	chr6:65353535	M	VUS	0.008127	0.0002894	0.00315	PMID:20537394;22363543	0
HRD-410	M	proband	US?	AR	ADGRV1	CH	ADGRV1:NM_032119:exon33:c.G7874A:p.R2625H	rs201214794	chr5:90694630	M	VUS	0.0009623	0.00188	0.0022	PMID:22135276	0
							ADGRV1:NM_032119:exon60:c.G12297C:p.Q4099H	rs767081312	chr5:90774197	M	VUS	0.0005778	1.971e-05	0.0022	Previously unreported	1
							ADGRV1:NM_032119:exon63:c.A12682G:p.I4228V	rs532836800	chr5:90778442	M	VUS	0.001159	4.606e-05	0.00283	Previously unreported	1
HRD-413	F	proband	CRD	AD	RIMS1	HET	RIMS1:NM_014989:exon23:c.3399-2del	rs778538530	chr6:72265994	L	VUS	N/A	N/A	N/A	PMID:27788217	0
HRD-418	M	proband	US	AR	CEP250	CH	CEP250:NM_007186:exon17:c.C1883A:p.S628Y	rs750240157	chr20:35477890	M	VUS	0.000963	3.28e-05	0.000315	Previously unreported	1
							CEP250:NM_007186:exon7:c.A481G:p.M161V	rs752316298	chr20:35466193	M	VUS	N/A	N/A	N/A	Previously unreported	1
HRD-419	M	proband	US	AR	CDH23	CH	CDH23:NM_022124:exon27:c.G3262A:p.V1088M	rs200632520	chr10:71712706	M	LP	0.002309	9.195e-05	0.00063	PMID:33924653;34335733	0
							CDH23:NM_022124:exon48:c.G6911A:p.R2304Q	rs201434373	chr10:71798435	M	VUS	0.00154	5.91e-05	0.00252	PMDI:33924653;30535804	0
HRD-428	F	proband	SS	AR	COL18A1	CH	COL18A1:NM_130444:exon31:c.3912dupC:p.G1307Rfs*9	rs749009747	chr21:45497644	S	P	N/A	4.601e-05	N/A	PMID:23667181;28144890	0
							COL18A1:NM_130444:exon35:c.G4184A:p.R1395H	rs200299380	chr21:45505213	M	VUS	0.0001936	0.001569	0.00063	Previously unreported	1
HRD-430	F	proband	RP	AD	RP1	HET	RP1:NM_006269:exon4:c.C5797T:p.R1933X	rs118031911	chr8:54629679	S	VUS	0.003658	0.0001382	0.00126	PMID:24938718;34073704	0
HRD-442	F	proband	RP	AD	UNC119	HET	UNC119:NM_005148:exon2:c.G259A:p.D87N	rs762433273	chr17:28548667	M	VUS	0.0005785	3.285e-05	0.00189	PMID:23563732;26992781	0
HRD-443	M	proband	RP	AR	EYS	CH	EYS:NM_001142800:exon31:c.A6205G:p.M2069V	N/A	chr6:64230811	M	VUS	N/A	N/A	N/A	Previously unreported	1
							EYS:NM_001142800:exon4:c.G334C:p.V112L	rs112609906	chr6:65495077	M	VUS	0.003273	0.0001578	0.00598	PMID:35816039	0
HRD-447	M	proband	Pseudoxanthoma elasticum	AR	ABCC6	CH	ABCC6:NM_001171:exon13:c.G1639A:p.A547T	rs56877937	chr16:16188971	M	VUS	0.00732	0.000499	0.001	PMID:29722917;32873932	0
							ABCC6:NM_001171:exon19:c.T2477C:p.L826P	rs72653798	chr16:16177565	M	P	0.0001925	6.569e-06	0.000315	PMID:18253096;34205333	0
HRD-473	F	proband	AS	AR	ALMS1	CH	ALMS1:NM_015120:exon11:c.G9733A:p.A3245T	rs200432874	chr2:73519968	M	VUS	0.001731	6.571e-05	0.00378	PMID:26010121;25999675	0
							ALMS1:NM_015120:exon8:c.A3724G:p.T1242A	rs1370292225	chr2:73450251	M	VUS	N/A	N/A	N/A	Previously unreported	1
HRD-474	F	proband	RP	AR	INPP5E	CH	INPP5E:NM_019892:exon2:c.T916A:p.W306R	N/A	chr9:136434760	M	LP	N/A	N/A	N/A	Previously unreported	1
							INPP5E:NM_019892:exon3:c.G976A:p.E326K	rs200794870	chr9:136434095	M	VUS	0.001734	8.54e-05	0.00252	Previously unreported	0
HRD-476	M	proband	DMD	AD	BEST1	HET	BEST1:NM_004183:exon9:c.G992A:p.R331Q	rs201386186	chr11:61959935	M	VUS	0.0009649	0.0001183	0.00063	Previously unreported	0
HRD-483	M	proband	RP	AD	RP1	HET	RP1:NM_006269:exon4:c.A2951G:p.D984G	rs200135800	chr8:54626833	M	LP	0.000154	5.26e-05	0.00063	PMID:34073704;22052604	0
HRD-484	F	proband	RP	AD	RP1	HET	RP1:NM_006269:exon4:c.C4327T:p.R1443W	rs373109791	chr8:54628209	M	P	0.0001925	4.603e-05	N/A	PMID:23991373;27307693	0
HRD-526	M	proband	RP	AD	RP1	HET	RP1:NM_006269:exon4:c.2608dupA:p.R872Tfs*2	rs1449723475	chr8:54626489	F-I	P	N/A	N/A	N/A	PMID:27160483;27208204	0
HRD-526-1	M	S	RP	AD	RP1	HET	RP1:NM_006269:exon4:c.2608dupA:p.R872Tfs*2	rs1449723475	chr8:54626489	F-I	P	N/A	N/A	N/A	PMID:27160483;27208204	0
