# Supplementary material for: Highly efficient capture approach for the identification of diverse inherited retinal disorders
Source: NPJ Genom Med. 2024 Jan 9;9:4. doi: 10.1038/s41525-023-00388-3 (PMC10776681; doi:10.1038/s41525-023-00388-3)
Supplement: Supplementary file 5 — Supplementary data 4 [file 41525_2023_388_MOESM5_ESM.xlsx]

## Sheet: In-silico prediction of all var
											SIFT		Polyphen2_HDIV		Polyphen2_HVAR		LRT		MutationTaster	MutationAssessor		FATHMM		fathmm-MKL coding		PROVEAN		MetaLR		M-CAP		CADD	DANN	GERP++
Variant	HGVSc	HGVSp	dbSNP rs# cluster ID	Position (hg38)	Type of Variants	ACMG classification	GnomAD_exome_East Asian	GnomAD_exome_ALL	Taiwan Biobank	Reference	Predition	Score	Predition	Score	Predition	Score	Predition	Score	Predition	Predition	Score	Predition	Score	Predition	Score	Predition	Score	Predition	Score	Predition	Score	Score	Score	score
ABCA4:NM_000350:exon13:c.1761-2A>G	NM_000350.3:c.1761-2A>G	-	rs754765164	chr1:94062755	L	P	N/A	N/A	0.000315	PMID:31674661;26161775	.	.	.	.	.	.	.	.	D	.	.	.	.	D	0.992							24.8	0.995	4.95
ABCA4:NM_000350:exon15:c.A2311T:p.T771S	NM_000350.3:c.2311A>T	NP_000341.2:p.Thr771Ser	rs758090662	chr1:94056672	M	LP	0.000578	2.63e-05	0.00063	PMID:37296172	D	0.209	B	0.005	B	0.063	D	0	D	L	1.615	T	-0.97	D	0.88	N	-1.92	T	0.172	D	0.171	23.4	0.988	5.66
ABCA4:NM_000350:exon19:c.A2894G:p.N965S	NM_000350.3:c.2894A>G	NP_000341.2:p.Asn965Ser	rs201471607	chr1:94046943	M	P	0.0001925	7.884e-05	0.00063	PMID:30060493;31543898	D	0.012	D	1	D	0.996	D	0	D	L	1.925	D	-3.59	D	0.978	D	-4.62	D	0.927	D	0.551	25.9	0.999	5.48
ABCA4:NM_000350:exon2:c.101_106del:p.S34_L35del	NM_000350.3:c.101_106del	NP_000341.2:p.Ser34_Leu35del	rs745925619	chr1:94113027	Non-F-D	P	N/A	N/A	0.000315	PMID:31543898;25412400	.	.	.		.	.	.	.	.	.	.	.	.	.	.	.	.	.	.	.	.	.	.	.
ABCA4:NM_000350:exon2:c.G71A:p.R24H	NM_000350.3:c.71G>A	NP_000341.2:p.Arg24His	rs62645958	chr1:94113062	M	P	0.001351	8.551e-05	0.000315	PMID:11726554;27820952	D	0.017	D	1	D	0.992	N	0.003	D	M	2.87	D	-2.38	D	0.962	D	-2.75	D	0.787	D	0.28	34	0.999	5
ABCA4:NM_000350:exon22:c.3233delG:p.G1078Efs*6	NM_000350.3:c.3233del	NP_000341.2:p.Gly1078GlufsTer6	N/A	chr1:94042856	F-D	P	N/A	N/A	N/A	Previously unreported	.	.	.	.	.	.	.	.	.	.	.	.	.	.	.	.	.	.	.	.	.	.	.	.
ABCA4:NM_000350:exon29:c.G4297A:p.V1433I	NM_000350.3:c.4297G>A	NP_000341.2:p.Val1433Ile	rs56357060	chr1:94030483	M	LP	0.002118	0.001846	0.00346	PMID:15494742;28118664	D	0.003	P	0.943	B	0.163	N	0.824	N	M	2.175	D	-4.02	N	0.255	N	-0.96	D	0.536	D	0.067	20.9	0.993	2.33
ABCA4:NM_000350:exon3:c.C203T:p.P68L	NM_000350.3:c.203C>T	NP_000341.2:p.Pro68Leu	rs62654397	chr1:94111537	M	P	N/A	6.569e-06	N/A	PMID:10958763;11923272;24550365	D	0.003	D	1	D	0.998	D	0	D	M	3.015	D	-7.45	D	0.994	D	-6.68	D	0.996	D	0.709	34	0.999	5.62
ABCA4:NM_000350:exon30:c.4537dupC:p.Q1513Pfs*42	NM_000350.3:c.4537dup	NP_000341.2:p.Gln1513ProfsTer42	rs281865377	chr1:94029446	F-I	P	N/A	1.972e-05	N/A	PMID:11328725;11527935	.	.	.		.	.	.	.	.	.	.	.	.	.	.	.	.	.	.	.	.	.	.	.
ABCA4:NM_000350:exon33:c.4773+1G>T	NM_000350.3:c.4773+1G>T	-	rs61751376	chr1:94021845	L	P	N/A	N/A	N/A	PMID:30429639;26161775	.	.	.		.	.	.	.	D	.	.	.	.	D	0.984	.	.	.	.	.	.	28.8	0.995	6.16
ABCA4:NM_000350:exon38:c.T5435A:p.I1812N	NM_000350.3:c.5435T>A	NP_000341.2:p.Ile1812Asn	rs61753032	chr1:94014568	M	LP	N/A	N/A	0.000945	PMID:24938718	D	0	P	0.842	P	0.797	N	0.626	D	M	3.035	D	-2.32	D	0.945	D	-5.71	D	0.812	D	0.16	28.7	0.986	4.72
ABCA4:NM_000350:exon40:c.T5645C:p.M1882T	NM_000350.3:c.5645T>C	NP_000341.2:p.Met1882Thr	rs61748550	chr1:94010869	M	LP	N/A	N/A	0.000315	PMID:25082885;33261146	D	0	P	0.871	P	0.588	N	0.013	D	M	3.365	D	-2.38	D	0.992	D	-4.96	D	0.806	D	0.27	27.5	0.993	4.56
ABCA4:NM_000350:exon40:c.G5646A:p.M1882I	NM_000350.3:c.5646G>A	NP_000341.2:p.Met1882Ile	rs752160946	chr1:94010868	M	P	N/A	N/A	N/A	PMID:28327576;28050124	D	0.003	P	0.549	B	0.34	N	0.013	D	M	3.365	D	-2.35	D	0.988	D	-3.1	D	0.798	D	0.127	32	0.998	4.56
ABCA4:NM_000350:exon41:c.G5761A:p.V1921M	NM_000350.3:c.5761G>A	NP_000341.2:p.Val1921Met	rs61753032	chr1:94008825	M	LP	0.0007722	3.294e-05	N/A	PMID:31543898;28446513	D	0	P	0.871	P	0.588	N	0.013	D	M	3.365	D	-2.38	D	0.992	D	-4.96	D	0.806	D	0.27	27.5	0.993	4.56
ABCA4:NM_000350:exon49:c.6816+1G>A	NM_000350.3:c.6816+1G>A	-	rs773599043	chr1:93996108	L	P	N/A	N/A	N/A	PMID:30060493	D	0.001	D	1	D	0.986	D	0	D	M	3.065	D	-3.74	D	0.979	D	-2.71	D	0.92	D	0.356	33	0.999	5.12
ABCA4:NM_000350:exon9:c.C1222T:p.R408X	NM_000350.3:c.1222C>T	NP_000341.2:p.Arg408Ter	rs61748550	chr1:94079339	S	P	0.0003851	3.288e-05	N/A	PMID:30060493;28118664	.	.	.	.	.	.	.	.	D	.	.	.	.	D	0.942	.	.	.	.	.	.	24.2	0.993	6.04
ABCC6:NM_001171:exon13:c.G1639A:p.A547T	NM_001171.6:c.1639G>A	NP_001162.5:p.Ala547Thr	rs56877937	chr16:16188971	M	VUS	0.00732	0.000499	0.001	PMID:29722917;32873932	.	.	.	.	.	.	N	0.02	A	.	.	.	.	N	0.164	.	.	.	.	.	.	38	0.997	4.43
ABCC6:NM_001171:exon19:c.T2477C:p.L826P	NM_001171.6:c.2477T>C	NP_001162.5:p.Leu826Pro	rs72653798	chr16:16177565	M	P	0.0001925	6.569e-06	0.000315	PMID:18253096;34205333	T	0.444	P	0.88	B	0.328	U	0	D	L	1.015	D	-2.9	D	0.892	N	-2.44	D	0.546	D	0.166	19.25	0.974	4.52
ADGRA3:NM_145290:exon1:c.G20A:p.R7Q	NM_145290.4:c.20G>A	NP_660333.2:p.Arg7Gln	rs886775748	chr4:22515765	M	VUS	N/A	0.0009772	N/A	Previously unreported	D	0.011	D	0.997	D	0.909	U	0.041	D	H	4.58	T	-0.68	D	0.987	D	-4.69	D	0.604	D	0.315	25.7	0.999	5.14
ADGRV1:NM_032119:exon20:c.G4123C:p.D1375H	NM_032119.4:c.4123G>C	NP_115495.3:p.Asp1375His	N/A	chr5:90653697	M	LP	N/A	N/A	N/A	PMID:22135276;23924366	T	0.488	B	0.066	B	0.008	.	.	N	N	0	T	0.63	N	0.007	N	-0.72	T	0.078	T	0.011	12.29	0.981	-0.448
ADGRV1:NM_032119:exon33:c.G7705A:p.V2569I	NM_032119.4:c.7705G>A	NP_115495.3:p.Val2569Ile	rs763494037	chr5:90694461	M	VUS	0.0001924	6.571e-06	N/A	Previously unreported	D	0.023	D	0.997	D	0.943	D	0	D	L	1.78	T	-0.8	D	0.986	N	-2.47	T	0.3	D	0.197	24	0.995	5.38
ADGRV1:NM_032119:exon33:c.G7874A:p.R2625H	NM_032119.4:c.7874G>A	NP_115495.3:p.Arg2625His	rs201214794	chr5:90694630	M	VUS	0.0009623	0.00188	0.0022	PMID:22135276	T	0.354	B	0.11	B	0.17	N	0.003	N	L	1.935	T	1.34	D	0.803	N	-0.56	T	0.066	D	0.035	0.809	0.801	3.15
ADGRV1:NM_032119:exon36:c.8305_8308del:p.F2770Cfs*46	NM_032119.4:c.8309_8312del	NP_115495.3:p.Phe2770CysfsTer46	rs754066881	chr5:90704407	F-D	P	0.0001925	6.57e-06	0.000315	PMID:19357117;22135276	T	0.172	B	0.043	B	0.054	D	0	D	L	1.455	T	1.44	D	0.922	N	-1.92	T	0.212	D	0.066	22.6	0.991	5.81
ADGRV1:NM_032119:exon49:c.G10322A:p.G3441E	NM_032119.4:c.10322G>A	NP_115495.3:p.Gly3441Glu	rs200464486	chr5:90728829	M	VUS	N/A	N/A	0.000945	Previously unreported	.	.	.		.	.	.	.	.	.	.	.	.	.	.	.	.	.	.	.	.	.	.	.
ADGRV1:NM_032119:exon58:c.G12082A:p.D4028N	NM_032119.4:c.12082G>A	NP_115495.3:p.Asp4028Asn	rs1188700483	chr5:90759550	M	LP	0.0001927	6.571e-06	N/A	PMID:35924323	T	0.993	B	0	B	0	N	0.273	N	N	-1.245	T	1.79	N	0.008	N	-0.48	T	0.01	T	0.021	0.002	0.263	-3.15
ADGRV1:NM_032119:exon59:c.C12211T:p.R4071X	NM_032119.4:c.12211C>T	NP_115495.3:p.Arg4071Ter	rs1163308590	chr5:90763395	S	P	N/A	8.03e-06	N/A	PMID:31964843	D	0.007	D	1	D	0.986	D	0	D	M	3.15	T	0.66	D	0.989	D	-3.11	D	0.541	D	0.235	34	0.999	5.06
ADGRV1:NM_032119:exon60:c.G12297C:p.Q4099H	NM_032119.4:c.12297G>C	NP_115495.3:p.Gln4099His	rs767081312	chr5:90774197	M	VUS	0.0005778	1.971e-05	0.0022	Previously unreported	.	.	.		.	.	N	0.037	A	.	.	.	.	N	0.196	.	.	.	.	.	.	41	0.989	4.32
ADGRV1:NM_032119:exon63:c.A12682G:p.I4228V	NM_032119.4:c.12682A>G	NP_115495.3:p.Ile4228Val	rs532836800	chr5:90778442	M	VUS	0.001159	4.606e-05	0.00283	Previously unreported	D	0.05	D	0.975	P	0.766	N	0.026	D	M	2.215	T	1.66	D	0.953	N	-1.84	T	0.106	D	0.089	21.1	0.997	5.69
ADGRV1:NM_032119:exon71:c.T14521C:p.F4841L	NM_032119.4:c.14521T>C	NP_115495.3:p.Phe4841Leu	rs763840800	chr5:90802742	M	VUS	0.0005769	1.971e-05	0.000315	Previously unreported	T	0.062	B	0.039	B	0.016	N	0.131	N	L	1.885	T	1.7	N	0.176	N	-0.37	T	0.035	T	0.007	6.403	0.856	0.095
ALMS1:NM_015120:exon11:c.G9733A:p.A3245T	NM_015120.4:c.9736G>A	NP_055935.4:p.Ala3246Thr	rs200432874	chr2:73519968	M	VUS	0.001731	6.571e-05	0.00378	PMID:26010121;25999675	D	0	D	0.999	D	0.994	D	0	D	M	2.89	T	1.48	D	0.95	D	-3.52	T	0.182	D	0.028	32	0.999	6.06
ALMS1:NM_015120:exon16:c.10826_10827del:p.R3610Afs*6	NM_015120.4:c.10831_10832del	NP_055935.4:p.Arg3611AlafsTer6	rs755616266	chr2:73572703	F-D	P	0.0003846	1.314e-05	0.000945	PMID:29720996;34148947	.	.	B	0.18	B	0.207	N	0.083	N	L	1.59	.	.	D	0.767	.	.	T	0.03	T	0.003	23.1	0.997	4.75
ALMS1:NM_015120:exon16:c.C10741T:p.Q3581X	NM_015120.4:c.10744C>T	NP_055935.4:p.Gln3582Ter	N/A	chr2:73572618	S	LP	N/A	N/A	N/A	Previously unreported	.	.	.	.	.	.	.	.	.	.	.	.	.	.	.	.	.	.	.	.	.	.	.	.
ALMS1:NM_015120:exon8:c.A3724G:p.T1242A	NM_015120.4:c.3727A>G	NP_055935.4:p.Thr1243Ala	rs1370292225	chr2:73450251	M	VUS	N/A	N/A	N/A	Previously unreported	.	.	.	.	.	.	N	0.025	A	.	.	.	.	N	0.051	.	.	.	.	.	.	36	0.975	1.48
ALMS1:NM_015120:exon8:c.C5025G:p.Y1675X	NM_015120.4:c.5028C>G	NP_055935.4:p.Tyr1676Ter	N/A	chr2:73451552	S	P	N/A	N/A	N/A	PMID:17594715	.	.	B	0.206	B	0.049	N	0.801	N	N	0.55	.	.	N	0.019	.	.	T	0.016	T	0.004	0.002	0.271	-5.21
BBS2:NM_031885:exon15:c.C1814G:p.S605X	NM_031885.5:c.1814C>G	NP_114091.4:p.Ser605Ter	rs201063733	chr16:56497063	S	P	0.0001922	1.314e-05	N/A	PMID:25999675	.	.	.		.	.	N	0.306	A	.	.	.	.	N	0.223	.	.	.	.	.	.	27.7	0.961	1.6
BBS2:NM_031885:exon2:c.G118T:p.V40F	NM_031885.5:c.118G>T	NP_114091.4:p.Val40Phe	rs8860043059	chr16:56514680	M	LP	0.0001925	1.972e-05	N/A	PMID:33996183	.		.		.	.	D	0	A	.	.	.	.	D	0.996	.	.	.	.	.	.	49	0.994	5.12
BBS2:NM_031885:exon4:c.534+1G>T	NM_031885.5:c.534+1G>T	-	rs773862084	chr16:56510858	L	P	0.0009619	3.286e-05	0.00126	PMID:30076350	D	0.002	D	0.975	P	0.849	D	0	D	M	2.93	D	-2.34	D	0.984	D	-3.66	D	0.775	.	.	31	0.996	4.59
BEST1:NM_004183:exon3:c.170_172del:p.Q59del	NM_004183.4:c.174_176del	NP_004174.1:p.Gln59del	rs1221728254	chr11:61955124	Non-F-D	LP	N/A	6.572e-06	N/A	PMID:30593719	.	.	.		.	.	.	.	D	.	.	.	.	D	0.994	.	.	.	.	.	.	28.3	0.995	5.94
BEST1:NM_004183:exon5:c.C584T:p.A195V	NM_004183.4:c.584C>T	NP_004174.1:p.Ala195Val	rs200277476	chr11:61956946	M	P	0.00269	0.000178	0.00126	PMID:21273940	.	.	.		.	.	.	.	.	.	.	.	.	.	.	.	.	.	.	.	.	.	.	.
BEST1:NM_004183:exon9:c.G992A:p.R331Q	NM_004183.4:c.992G>A	NP_004174.1:p.Arg331Gln	rs201386186	chr11:61959935	M	VUS	0.0009649	0.0001183	0.00063	Previously unreported	D	0.001	D	0.995	D	0.952	D	0	D	M	2.795	D	-5.23	D	0.961	D	-3.71	D	0.97	D	0.628	33	0.999	4.32
CA4:NM_000717:exon4:c.G308A:p.G103E	NM_000717.5:c.308G>A	NP_000708.1:p.Gly103Glu	rs1283856720	chr17:60157466	M	LP	N/A	N/A	0.000315	Previously unreported	T	0.278	P	0.498	B	0.098	N	0.842	N	N	0.75	D	-4.12	N	0.073	N	-0.3	D	0.605	D	0.066	20.3	0.998	2.06
CA4:NM_000717:exon5:c.A415T:p.M139L	NM_000717.5:c.415A>T	NP_000708.1:p.Met139Leu	rs185658468	chr17:60157690	M	VUS	0.00308	0.000138	0.00598	PMID:24938718;31213501	D	0.002	D	1	D	1	D	0	D	M	3.225	T	-0.79	D	0.895	D	-7.7	D	0.656	D	0.264	24.9	0.997	4.61
CA4:NM_000717:exon8:c.C923A:p.A308D	NM_000717.5:c.923C>A	NP_000708.1:p.Ala308Asp	rs201580764	chr17:60159408	M	VUS	0.001539	0.0001445	0.00189	PMID:24938718	T	0.086	B	0.346	B	0.057	D	0	D	L	0.885	T	0.43	D	0.561	N	-0.59	T	0.063	T	0.024	0.183	0.718	0.997
CACNA2D4:NM_172364:exon3:c.C419T:p.A140V	NM_172364.5:c.419C>T	NP_758952.4:p.Ala140Val	rs202054008	chr12:1913030	M	VUS	0.0036	0.0003418	0.00252	Previously unreported	D	0.004	D	0.994	P	0.77	N	0.267	N	M	2.14	T	-0.56	N	0.05	D	-3.11	T	0.432	D	0.065	23.5	0.987	0.51
CACNA2D4:NM_172364:exon35:c.G3034A:p.D1012N	NM_172364.5:c.3034G>A	NP_758952.4:p.Asp1012Asn	rs746617335	chr12:1797497	M	VUS	0.003478	0.0001314	0.00252	PMID:23661369	D	0.016	D	0.992	P	0.743	D	0	D	M	2.65	T	1.91	D	0.985	D	-3.27	T	0.148	D	0.041	27.7	0.999	5.32
CAPN5:NM_004055:exon2:c.C157T:p.R53X	NM_004055.5:c.157C>T	NP_004046.2:p.Arg53Ter	rs782197384	chr11:77085043	S	LP	0.0005778	1.97e-05	0.000945	PMID:31403230	D	0.039	D	0.997	P	0.837	D	0	D	M	3.005	T	0.43	D	0.896	D	-3.35	T	0.286	D	0.056	22.6	0.998	3.43
CC2D2A:NM_001080522:exon17:c.1879delC:p.R627Gfs*3	NM_001080522.2:c.1879del	NP_001073991.2:p.Arg627GlyfsTer3	N/A	chr4:15538013	F-D	LP	N/A	N/A	N/A	Previously unreported	.	.	.	.	.	.	D	0	A	.	.	.	.	D	0.91	.	.	.	.	.	.	38	0.998	3.97
CC2D2A:NM_001080522:exon17:c.A1877G:p.D626G	NM_001080522.2:c.1877A>G	NP_001073991.2:p.Asp626Gly	N/A	chr4:15538011	M	VUS	N/A	N/A	N/A	Previously unreported	.	.	.	.	.	.	.	.	.	.	.	.	.	.	.	.	.	.	.	.	.	.	.	.
CDH23:NM_022124:exon22:c.G2572A:p.V858I	NM_022124.6:c.2572G>A	NP_071407.4:p.Val858Ile	rs181275139	chr10:71702196	M	LP	0.004631	0.0002629	0.00819	PMID:32425987	D	0.038	P	0.532	B	0.281	N	0.003	N	M	2.015	D	-2.04	D	0.924	D	-3.59	D	0.588	D	0.082	20.4	0.984	5.39
CDH23:NM_022124:exon24:c.G2891A:p.R964Q	NM_022124.6:c.2891G>A	NP_071407.4:p.Arg964Gln	rs376560330	chr10:71705068	M	LP	0.003475	0.0001643	0.00567	PMID:24767429;32425987	.	.	B	0.052	B	0.023	N	0.005	D	L	0.88	.	.	N	0.237	.	.	T	0.06	T	0.002	18.1	0.958	2.65
CDH23:NM_022124:exon27:c.G3262A:p.V1088M	NM_022124.6:c.3262G>A	NP_071407.4:p.Val1088Met	rs200632520	chr10:71712706	M	LP	0.002309	9.195e-05	0.00063	PMID:33924653;34335733	.	.	D	1	D	0.987	D	0	D	N	0.435	.	.	D	0.993	.	.	T	0.256	D	0.042	28.9	0.999	5.53
CDH23:NM_022124:exon36:c.C4762T:p.R1588W	NM_022124.6:c.4762C>T	NP_071407.4:p.Arg1588Trp	rs137937502	chr10:71741838	M	LP	0.001924	0.0001905	0.00063	PMID:32134349	.	.	D	0.999	D	0.963	D	0	D	M	2.905	.	.	D	0.875	.	.	D	0.54	D	0.136	27.2	0.999	4.01
CDH23:NM_022124:exon46:c.G6305A:p.G2102E	NM_022124.6:c.6305G>A	NP_071407.4:p.Gly2102Glu	rs1422863003	chr10:71793233	M	LP	N/A	N/A	N/A	PMID:31872526	.	.	D	1	D	0.996	D	0	D	L	1.7	.	.	D	0.933	.	.	T	0.312	D	0.864	26.6	0.997	3.24
CDH23:NM_022124:exon48:c.G6911A:p.R2304Q	NM_022124.6:c.6911G>A	NP_071407.4:p.Arg2304Gln	rs201434373	chr10:71798435	M	VUS	0.00154	5.91e-05	0.00252	PMDI:33924653;30535804	.	.	P	0.635	P	0.515	D	0	D	M	3.045	.	.	D	0.901	.	.	T	0.201	T	0.019	20.3	0.997	3.65
CEP250:NM_007186:exon17:c.C1883A:p.S628Y	NM_007186.6:c.1883C>A	NP_009117.2:p.Ser628Tyr	rs750240157	chr20:35477890	M	VUS	0.000963	3.28e-05	0.000315	Previously unreported	T	0.319	.	.		.	N	0.003	D	L	0.895	T	0.71	D	0.798	N	0.3	T	0.0933	T	0.008	22.7	0.998	3.68
CEP250:NM_007186:exon7:c.A481G:p.M161V	NM_007186.6:c.481A>G	NP_009117.2:p.Met161Val	rs752316298	chr20:35466193	M	VUS	N/A	N/A	N/A	Previously unreported	D	0.0131	D	0.98	P	0.851	N	0.041	N	M	2.735	T	2.78	D	0.745	N	-2.35	T	0.117	T	0.011	28.5	0.994	4.63
CEP290:NM_025114:exon17:c.G1678A:p.A560T	NM_025114.4:c.1678G>A	NP_079390.3:p.Ala560Thr	N/A	chr12:88118516	M	VUS	N/A	N/A	N/A	PMID29209597	T	0.28	D	0.983	P	0.85	N	0.224	D	L	1.39	T	2.95	D	0.923	N	-2.1	T	0.213	T	0.017	22.9	0.99	5.39
CEP290:NM_025114:exon24:c.A2569T:p.857X	NM_025114.4:c.2569A>T	NP_079390.3:p.Lys857Ter	rs1168542133	chr12:88107013	S	P	0.0001922	6.57e-06	N/A	PMID:27422788	T	0.071	P	0.513	B	0.147	D	0	D	L	1.7	T	-0.49	D	0.951	N	-1.31	T	0.247	D	0.033	26.1	0.998	5.53
CEP290:NM_025114:exon40:c.A5512G:p.R1838G	NM_025114.4:c.5512A>G	NP_079390.3:p.Arg1838Gly	rs1315206188	chr12:88077771	M	VUS	N/A	N/A	N/A	Previously unreported	.	.	.	.	.	.	D	0	A	.	.	.	.	D	0.975	.	.	.	.	.	.	41	0.997	5.79
CEP290:NM_025114:exon43:c.G5885A:p.R1962K	NM_025114.4:c.5885G>A	NP_079390.3:p.Arg1962Lys	rs562477272	chr12:88071420	M	VUS	0.0009612	5.263e-05	0.000315	PMID:27762305	T	0.298	B	0.43	B	0.122	N	0.001	N	M	1.995	T	-0.15	D	0.77	N	-1.58	T	0.195	D	0.077	15.26	0.983	3.12
CEP290:NM_025114:exon49:c.G6798A:p.W2266X	NM_025114.4:c.6798G>A	NP_079390.3:p.Trp2266Ter	rs760540562	chr12:88058868	S	P	0.000578	1.971e-05	0.00252	PMID:32443735;31970223	T	1	B	0	B	0	N	0	N	N	-1.06	T	0.17	N	0.136	N	0.76	T	0.051	T	0.005	10.03	0.849	-4.5
CEP290:NM_025114:exon50:c.6869delA:p.N2290Ifs*11	NM_025114.4:c.6869del	NP_079390.3:p.Asn2290IlefsTer11	rs587783017	chr12:88055667	F-D	P	N/A	6.588e-06	0.000315	PMID:16909394;17345604	.	.	.	.	.	.	N	0.005	A	.	.	.	.	D	0.924	.	.	.	.	.	.	45	0.995	4.59
CEP290:NM_025114:exon54:c.7332_7333insAGAAG:p.V2445Rfs*3	NM_025114.4:c.7328_7332dup	NP_079390.3:p.Val2445ArgfsTer3	rs747138345	chr12:88049291	F-I	P	N/A	N/A	N/A	PMID:16909394;29588463	.	.	.	.	.	.	.	.	.	.	.	.	.	.	.	.	.	.	.	.	.	.	.	.
CEP290:NM_025114:exon6:c.C367T:p.Q123X	NM_025114.4:c.367C>T	NP_079390.3:p.Gln123Ter	rs770126103	chr12:88136717	S	P	N/A	N/A	0.000315	PMID:28453600;16909394	.	.	.	.	.	.	.	.	.	.	.	.	.	.	.	.	.	.	.	.	.	.	.	.
CEP290:NM_025114:exon9:c.A628T:p.K210X	NM_025114.4:c.628A>T	NP_079390.3:p.Lys210Ter	rs763473957	chr12:88130309	S	P	N/A	N/A	N/A	PMID:31964843	.	.	.	.	.	.	D	0	A	.	.	.	.	D	0.985	.	.	.	.	.	.	36	0.998	5.33
CERKL:NM_001030312:exon9:c.1065delA:p.V356*	NM_001030312.3:c.1065del	NP_001025483.1:p.Val356Ter	rs1238123416	chr2:181539226	F-D	P	0.0005769	1.972e-05	0.000315	PMID:14681825;23661369	.	.	.	.	.	.	D	0	A	.	.	.	.	D	0.964	.	.	.	.	.	.	36	0.995	5.1
CFAP410:NM_001271441:exon6:c.C665T:p.A222V	NM_001271441.2:c.665C>T	NP_001258370.1:p.Ala222Val	rs777749209	chr21:44330797	M	VUS	0.0001928	1.322e-05	N/A	Previously unreported	.	.	.	.	.	.	.	.	.	.	.	.	.	.	.	.	.	.	.	.	.	.	.	.
CFAP410:NM_001271441:exon6:c.G844T:p.G282X	NM_001271441.2:c.844G>T	NP_001258370.1:p.Gly282Ter	rs756857009	chr21:44330618	S	LP	0.0001927	6.586e-06	0.00063	Previously unreported	T	0.169	B	0.003	B	0	N	0.309	N	.	.	T	1.09	N	0.138	N	0.2	T	0.046	T	0.003	12.68	0.959	-4.39
CHM:NM_000390:exon10:c.C1273T:p.Q425X	NM_000390.4:c.1273C>T	NP_000381.1:p.Gln425Ter	N/A	chrX:85901160	S	P	N/A	N/A	N/A	PMID:25912515;27070432	.	.	.	.	.	.	.	.	A	.	.	.	.	N	0.018	.	.	.	.	.	.	27	0.917	-5.59
CHM:NM_000390:exon5:c.315-1G>A	NM_000390.4:c.315-1G>A	-	N/A	chrX:85964053	L	P	N/A	N/A	N/A	PMID:28157192;35132212	.	.	.	.	.	.	D	0	A	.	.	.	.	D	0.944	.	.	.	.	.	.	38	0.998	5.41
CHM:NM_000390:exon5:c.C625T:p.Q209X	NM_000390.4:c.625C>T	NP_000381.1:p.Gln209Ter	N/A	chrX:85963742	S	P	N/A	N/A	N/A	PMID:10447648;18773267	.	.	.	.	.	.	.	.	D	.	.	.	.	N	0.425	.	.	.	.	.	.	23.6	0.989	4.64
CHM:NM_000390:exon6:c.C715T:p.R239X	NM_000390.4:c.715C>T	NP_000381.1:p.Arg239Ter	rs776256380	chrX:85958965	S	P	N/A	N/A	N/A	PMID:30689859;16087855;30627697	.	.	.	.	.	.	N	0.538	A	.	.	.	.	N	0.148	.	.	.	.	.	.	35	0.998	1.35
CHM:NM_000390:exon6:c.C799T:p.R267X	NM_000390.4:c.799C>T	NP_000381.1:p.Arg267Ter	rs886041179	chrX:85958881	S	P	N/A	N/A	N/A	PMID:10447648;9441709;29296092	.	.	.	.	.	.	D	0	A	.	.	.	.	D	0.968	.	.	.	.	.	.	40	0.998	3.01
CHM:NM_000390:exon6:c.C808T:p.R270X	NM_000390.4:c.808C>T	NP_000381.1:p.Arg270Ter	rs527236048	chrX:85958872	S	P	N/A	N/A	N/A	PMID:10447648;12203991	.	.	.	.	.	.	N	0.001	A	.	.	.	.	D	0.99	.	.	.	.	.	.	40	0.999	5.01
CHM:NM_000390:exon7:c.855dupA:p.Q286Tfs*21	NM_000390.4:c.855dup	NP_000381.1:p.Gln286ThrfsTer21	N/A	chrX:85957939	F-I	P	N/A	N/A	N/A	PMID:33608557	.	.	.	.	.	.	N	0.012	A	.	.	.	.	D	0.94	.	.	.	.	.	.	36	0.995	2.5
CNGA1:NM_001142564:exon5:c.472delG:p.L158Ffs*4	NM_001142564.2:c.253del	NP_001136036.2:p.Leu85PhefsTer4	rs749012133	chr4:47949867	F-D	P	0.0009615	3.28e-05	0.00126	PMID:23462753;33781268	.	.	.	.	.	.	.	.	.	.	.	.	.	.	.	.	.	.	.	.	.	.	.	.
CNGB1:NM_001286130:exon20:c.A1822G:p.K608E	NM_001286130.2:c.1822A>G	NP_001273059.1:p.Lys608Glu	N/A	chr16:57919216	M	LP	N/A	N/A	N/A	PMID:31872526	.	.	.	.	.	.	.	.	.	.	.	.	.	.	.	.	.	.	.	.	.	.	.	.
CNGB1:NM_001286130:exon21:c.C2080T:p.L694F	NM_001286130.2:c.2080C>T	NP_001273059.1:p.Leu694Phe	rs181974243	chr16:57917336	M	LP	0.002127	8.547e-05	0.00315	PMID:31872526	D	0.01	B	0.063	B	0.082	N	0.038	N	N	0.345	T	-1.2	N	0.262	N	-2.19	T	0.301	D	0.032	2.819	0.921	2.16
COL11A1:NM_080629:exon30:c.C2470T:p.P824S	NM_080629.3:c.2470C>T	NP_542196.2:p.Pro824Ser	N/A	chr1:102987701	M	LP	N/A	N/A	N/A	Previously unreported	T	0.314	B	0.002	B	0.007	N	0.174	D	L	1.01	D	-4.47	D	0.646	N	-2.45	D	0.762	D	0.044	13.1	0.989	1.14
COL11A1:NM_080629:exon63:c.A4727C:p.D1576A	NM_080629.3:c.4727A>C	NP_542196.2:p.Asp1576Ala	N/A	chr1:102886974	M	VUS	N/A	N/A	N/A	Previously unreported	D	0.015	D	0.999	D	0.988	D	0	D	L	1.77	D	-3.17	D	0.987	D	-7.05	D	0.752	D	0.187	23.9	0.999	4.39
COL18A1:NM_130444:exon31:c.3912dupC:p.G1307Rfs*9	NM_130444.3:c.3918dup	NP_569711.2:p.Gly1307ArgfsTer9	rs749009747	chr21:45497644	S	P	N/A	4.601e-05	N/A	PMID:23667181;28144890	T	0.632	D	0.998	D	0.991	D	0	D	N	0.255	D	-1.7	D	0.986	N	-0.5	T	0.487	D	0.126	19.85	0.895	5.53
COL18A1:NM_130444:exon35:c.G4184A:p.R1395H	NM_130444.3:c.4184G>A	NP_569711.2:p.Arg1395His	rs200299380	chr21:45505213	M	VUS	0.0001936	0.001569	0.00063	Previously unreported	.		.	.	.	.	.	.	.	.	.	.	.	.	.	.	.	.	.	.	.	.	.	.
COL2A1:NM_001844:exon34:c.G2281A:p.A761T	NM_001844.5:c.2281G>A	NP_001835.3:p.Ala761Thr	rs751436440	chr12:47982522	M	VUS	N/A	6.571e-06	N/A	Previously unreported	D	0.02	D	0.994	P	0.556	N	0.366	N	N	0.365	D	-3.48	N	0.18	D	-3.12	D	0.803	D	0.54	24.5	0.993	2.49
COL2A1:NM_001844:exon45:c.3138delT.p.G1047Afs*83	NM_001844.5:c.3138del	NP_001835.3:p.Gly1047AlafsTer83	N/A	chr12:47977627	F-D	P	N/A	N/A	N/A	PMID:8406454;31872526	T	0.064	B	0	B	0.002	N	0.007	N	L	0.87	D	-3.22	N	0.129	N	-0.19	D	0.632	D	0.036	22.4	0.992	1.27
COL2A1:NM_001844:exon50:c.C3578T:p.S1193L	NM_001844.5:c.3578C>T	NP_001835.3:p.Ser1193Leu	rs755514365	chr12:47975982	M	LP	N/A	N/A	0.000315	Previously unreported	.		.	.	.	.	.	.	.	.	.	.	.	.	.	.	.	.	.	.	.	.	.	.
CRB1:NM_201253:exon2:c.G254A:p.C85Y	NM_201253.3:c.254G>A	NP_957705.1:p.Cys85Tyr	rs1553249226	chr1:197328605	M	LP	N/A	N/A	N/A	PMID:16123401;28041643	D	0.043	B	0.16	B	0.037	N	0.134	D	L	0.94	D	-3.21	D	0.593	N	-2.19	D	0.681	D	0.113	23.9	0.993	5.11
CRB1:NM_201253:exon6:c.1472_1473insTGGCT:p.F493Lfs*11	NM_201253.3:c.1474_1478dup	NP_957705.1:p.Leu494GlyfsTer10	N/A	chr1:197421300	F-I	P	N/A	N/A	N/A	Previously unreported	D	0	D	1	D	0.999	.	.	D	H	4.56	D	-12.4	D	0.974	D	-8.29	D	1	D	0.84	24.9	0.984	5.52
CRB1:NM_201253:exon6:c.2128+1G>C	NM_201253.3:c.2128+1G>C	-	N/A	chr1:197421957	L	P	N/A	N/A	N/A	PMID:31103025;29391521																						.	.	.
CRB1:NM_201253:exon6:c.G1841T:p.G614V	NM_201253.3:c.1841G>T	NP_957705.1:p.Gly614Val	rs763111500	chr1:197421669	M	P	N/A	N/A	0.000315	PMID:27806333;24535598	.		.	.	.	.	.	.	D	.	.	.	.	D	0.986	.	.	.	.	.	.	23.4	0.99	5.56
CRB1:NM_201253:exon6:c.T1997A:p.V666D	NM_201253.3:c.1997T>A	NP_957705.1:p.Val666Asp	rs189395222	chr1:197421825	M	P	0.00019	6.6e-06	N/A	PMID:31322236	D	0	D	1	D	1	.	.	D	M	3.02	D	-4.99	D	0.993	D	-8.12	D	0.971	D	0.855	32	0.998	5.96
CRB1:NM_201253:exon9:c.G3676T:p.G1226X	NM_201253.3:c.3676G>T	NP_957705.1:p.Gly1226Ter	rs757740068	chr1:197435539	S	P	N/A	N/A	N/A	PMID:21602930;22065545	D	0	D	0.983	P	0.824	.	.	D	M	2.805	D	-1.65	D	0.9969	D	-5.98	D	0.7371	D	0.5074	27.1	0.953	5.8
CYP4V2:NM_207352:exon11:c.G1507C:p.G503R	NM_207352.4:c.1507G>C	NP_997235.3:p.Gly503Arg	rs750524069	chr4:186210570	M	LP	N/A	N/A	0.000315	PMID:34923510	.	.	.	.	.	.	.	.	A	.	.	.	.	D	0.993	.	.	.	.	.	.	46	0.99	5.46
CYP4V2:NM_207352:exon2:c.G237T:p.E79D	NM_207352.4:c.237G>T	NP_997235.3:p.Glu79Asp	rs199476185	chr4:186194522	M	LP	0.00115	4.59e-05	0.00346	PMID:15042513;21540472	D	0.004	D	0.983	D	0.937	D	0	D	M	2.805	T	-0.31	D	0.989	D	-6.17	T	0.416	D	0.057	32	0.999	5.21
CYP4V2:NM_207352:exon2:c.T219A:p.F73L	NM_207352.4:c.219T>A	NP_997235.3:p.Phe73Leu	rs754919490	chr4:186194504	M	LP	N/A	N/A	N/A	PMID:24739949;25593508	T	0.619	B	0.001	B	0.005	N	0.509	A	N	0.465	T	-0.41	N	0.027	N	-0.55	T	0.132	D	0.029	4.028	0.869	-3.72
CYP4V2:NM_207352:exon3:c.A367G:p.M123V	NM_207352.4:c.367A>G	NP_997235.3:p.Met123Val	rs149684063	chr4:186196042	M	LP	0.005389	0.0002759	0.00819	PMID:15042513;21565171	T	0.786	B	0.005	B	0.015	D	0	D	L	1.55	T	-0.14	D	0.921	D	-2.77	T	0.071	D	0.138	21.7	0.957	4.29
CYP4V2:NM_207352:exon7:c.802‐8_810del17insGC	NM_207352.4:c.802-8_807del	-	rs207482233	chr4:186201149	F-indel	P	N/A	N/A	0.00409	PMID:15042513;15860296	.	.	.	.	.	.	.	.	.	.	.	.	.	.	.	.	.	.	.	.	.	.	.	.
CYP4V2:NM_207352:exon8:c.A992C:p.H331P	NM_207352.4:c.992A>C	NP_997235.3:p.His331Pro	rs199476197	chr4:186205204	M	P	0.0001922	6.569e-06	N/A	PMID:15042513;15937078	.	.	.	.	.	.	.	.	.	.	.	.	.	.	.	.	.	.	.	.	.	.	.	.
CYP4V2:NM_207352:exon9:c.1091-2A>G	NM_207352.4:c.1091-2A>G	-	rs199476183	chr4:186208863	L	P	N/A	N/A	0.00315	PMID:15042513;15937078	D	0.003	.	.	.	.	D	0	A	H	4.74	T	-0.38	D	0.997	D	-9.39	D	0.601	D	0.183	26.8	0.9864	5.5
CYP4V2:NM_207352:exon9:c.C1187T:p.P396L	NM_207352.4:c.1187C>T	NP_997235.3:p.Pro396Leu	rs199476202	chr4:186208961	M	P	0.0001924	6.572e-06	0.000315	PMID:17962476;15937078	.	.	.	.	.	.	.	.	A	.	.	.	.	D	0.993	.	.	.	.	.	.	23.4	0.991	5.52
DRAM2:NM_178454:exon8:c.C682T:p.R228C	NM_178454.6:c.682C>T	NP_848549.3:p.Arg228Cys	rs1006789754	chr1:111118816	M	LP	N/A	6.589e-06	N/A	Previously unreported	D	0.001	D	1	D	0.996	D	0	A	H	3.82	D	-1.66	D	0.989	D	-9.29	D	0.78	D	0.065	30	0.999	4.86
EFEMP1:NM_001039349:exon9:c.T1004C:p.I335T	NM_001039349.3:c.1004T>C	NP_001034438.1:p.Ile335Thr	rs749245292	chr2:55871120	M	LP	N/A	6.572e-06	N/A	Previously unreported	D	0.001	D	1	D	0.997	D	0	D	M	2.465	T	0.97	D	0.926	D	-5.4	T	0.183	D	0.042	31	0.999	4.95
ELOVL4:NM_022726:exon5:c.C617A:p.P206Q	NM_022726.4:c.617C>A	NP_073563.1:p.Pro206Gln	rs776979397	chr6:79919472	M	VUS	0.000578	1.97e-05	0.00063	Previously unreported	D	0.001	D	1	D	0.997	D	0	D	M	2.055	D	-5.02	D	0.958	D	-4.68	D	0.9645	D	0.4377	28.1	0.9984	5.5
EYS:NM_001142800:exon11:c.G1750T:p.E584X	NM_001142800.2:c.1750G>T	NP_001136272.1:p.Glu584Ter	rs527236072	chr6:65334996	S	P	N/A	N/A	N/A	PMID:23661369;25324289	D	0.003	D	1	D	0.997	D	0	D	M	3.255	T	2.08	D	0.994	D	-7.28	T	0.171	D	0.05	25.8	0.992	5.81
EYS:NM_001142800:exon14:c.G2146A:p.G716S	NM_001142800.2:c.2146G>A	NP_001136272.1:p.Gly716Ser	rs1562293807	chr6:64997695	M	LP	N/A	N/A	N/A	Previously unreported	.	.	.	.	.	.	.	.	A	.	.	.	.	D	0.747	.	.	.	.	.	.	36	0.995	3.41
EYS:NM_001142800:exon15:c.C2380T:p.R794X	NM_001142800.2:c.2380C>T	NP_001136272.1:p.Arg794Ter	rs371032798	chr6:64945794	S	P	N/A	N/A	N/A	PMID:26161267;28005958	T	0.139	D	1	D	0.99	N	0.006	N	M	3.3	D	-1.85	D	0.949	N	-2.1	D	0.59	D	0.152	25.7	0.998	4.23
EYS:NM_001142800:exon16:c.2486delT:p.I829Tfs*39	NM_001142800.2:c.2486del	NP_001136272.1:p.Ile829ThrfsTer39	N/A	chr6:64912639	F-D	P	N/A	N/A	N/A	PMID:35816039;36513702	.	.	.	.	.	.	.	.	A	.	.	.	.	N	0.239	.	.	.	.	.	.	37	0.998	3.83
EYS:NM_001142800:exon16:c.G2528A:p.G843E	NM_001142800.2:c.2528G>A	NP_001136272.1:p.Gly843Glu	rs74419361	chr6:64912597	M	P	0.003855	0.0001316	N/A	PMID:22363543;22302105	.	.	.	.	.	.	.	.	.	.	.	.	.	.	.	.	.	.	.	.	.	.	.	.
EYS:NM_001142800:exon21:c.T3201A:p.C1067X	NM_001142800.2:c.3201T>A	NP_001136272.1:p.Cys1067Ter	N/A	chr6:64821687	S	P	N/A	N/A	N/A	Previously unreported	D	0.001	D	1	D	0.986	N	0.005	D	H	3.545	D	-4.04	D	0.983	D	-7.91	D	0.951	D	0.447	25.7	0.996	5
EYS:NM_001142800:exon23:c.G3454A:p.G1152R	NM_001142800.2:c.3454G>A	NP_001136272.1:p.Gly1152Arg	rs371491059	chr6:64626235	M	LP	0.00135	5.265e-05	0.00189	PMID:24938718;31814702	.	.	.	.	.	.	U	0.001	A	.	.	.	.	N	0.415	.	.	.	.	.	.	36	0.991	2
EYS:NM_001142800:exon23:c.T3489A:p.N1163K	NM_001142800.2:c.3489T>A	NP_001136272.1:p.Asn1163Lys	rs150951106	chr6:64626200	M	LP	0.008468	0.0003548	N/A	PMID:20333770;22302105	D	0.001	D	0.998	D	0.929	.	.	N	M	2.355	D	-4.77	D	0.822	D	-7.33	D	0.941	D	0.438	29.6	0.999	3.48
EYS:NM_001142800:exon26:c.A4363G:p.I1455V	NM_001142800.2:c.4363A>G	NP_001136272.1:p.Ile1455Val	rs183144150	chr6:64591504	M	VUS	0.00194	0.000342	0.000945	Previously unreported	D	0.002	.	.	.	.	.	.	N	M	2.055	D	-3.37	N	0.1196	D	-3.59	D	0.802	D	0.435	23.4	0.9959	3
EYS:NM_001142800:exon26:c.C4045T:p.R1349X	NM_001142800.2:c.4045C>T	NP_001136272.1:p.Arg1349Ter	rs930421180	chr6:64591822	S	P	N/A	6.575e-06	N/A	PMID:23591405;24265693	D	0.015	B	0.005	B	0.002	.	.	N	N	0.55	D	-1.68	N	0.028	N	-0.2	T	0.107	T	0.02	5.269	0.931	-1.72
EYS:NM_001142800:exon27:c.G5825T:p.G1942V	NM_001142800.2:c.5825G>T	NP_001136272.1:p.Gly1942Val	rs1236705592	chr6:64439172	M	LP	N/A	N/A	N/A	PMID:34178978	.	.	.	.	.	.	.	.	A	.	.	.	.	N	0.112	.	.	.	.	.	.	35	0.996	2.98
EYS:NM_001142800:exon31:c.A6205G:p.M2069V	NM_001142800.2:c.6205A>G	NP_001136272.1:p.Met2069Val	N/A	chr6:64230811	M	VUS	N/A	N/A	N/A	Previously unreported	D	0	D	1	D	1	.	.	D	N	0.695	T	-1.31	D	0.724	D	-3.23	T	0.371	D	0.168	31	0.997	3.46
EYS:NM_001142800:exon31:c.G6416A:p.C2139Y	NM_001142800.2:c.6416G>A	NP_001136272.1:p.Cys2139Tyr	rs749909863	chr6:64230600	M	P	0.001346	7.228e-05	0.00252	PMID:20237254;21179430	T	1	B	0	B	0	.	.	N	N	0.695	D	-1.5	N	0.035	N	-0.35	T	0.106	D	0.052	6.164	0.504	-2.52
EYS:NM_001142800:exon36:c.7228+1G>A	NM_001142800.2:c.7228+1G>A	-	rs758899480	chr6:63864185	L	P	0.0005785	2.629e-05	0.00126	PMID:27375351;29159838	D	0	D	0.99	P	0.9	.	.	N	H	4.245	T	-1.28	D	0.825	D	-4.58	D	0.75	D	0.349	29.5	0.997	3.06
EYS:NM_001142800:exon38:c.G7492C:p.A2498P	NM_001142800.2:c.7492G>C	NP_001136272.1:p.Ala2498Pro	rs131193836	chr6:63789144	M	P	N/A	N/A	N/A	PMID:25356976;27375351	.	.	.	.	.	.	.	.	D	.	.	.	.	D	0.972	.	.	.	.	.	.	25.9	0.995	4.44
EYS:NM_001142800:exon39:c.G7609A:p.A2537T	NM_001142800.2:c.7609G>A	NP_001136272.1:p.Ala2537Thr	rs189406424	chr6:63788219	M	LP	0.004646	0.0001851	0.00315	PMID:24938718;25356976	T	0.779	B	0.003	B	0.005	N	0.376	N	N	0.635	T	-0.34	N	0.091	N	-0.34	T	0.048	D	0.035	15.48	0.993	0.701
EYS:NM_001142800:exon4:c.404delC:p.T135Mfs*7	NM_001142800.2:c.404del	NP_001136272.1:p.Thr135MetfsTer7	N/A	chr6:65495007	F-D	P	N/A	N/A	N/A	PMID:20375346	T	0.443	B	0.394	B	0.062	U	0.501	N	L	0.81	T	-0.38	D	0.797	N	0.12	T	0.089	D	0.026	24.5	0.998	1.73
EYS:NM_001142800:exon4:c.G334C:p.V112L	NM_001142800.2:c.334G>C	NP_001136272.1:p.Val112Leu	rs112609906	chr6:65495077	M	VUS	0.003273	0.0001578	0.00598	PMID:35816039	.	.	.	.	.	.	.	.	.	.	.	.	.	.	.	.	.	.	.	.	.	.	.	.
EYS:NM_001142800:exon4:c.T41C:p.F14S	NM_001142800.2:c.41T>C	NP_001136272.1:p.Phe14Ser	rs767517924	chr6:65495370	M	VUS	N/A	N/A	N/A	Previously unreported	T	0.458	B	0	B	0	.	.	N	N	-0.345	D	-1.54	D	0.67	N	-0.53	T	0.195	D	0.054	22.3	0.965	0.626
EYS:NM_001142800:exon40:c.G7811A:p.R2604H	NM_001142800.2:c.7811G>A	NP_001136272.1:p.Arg2604His	rs368798160	chr6:63778093	M	LP	0.000193	6.57e-05	N/A	PMID:29159838;31074760	D	0.003	B	0.002	B	0.002	.	.	N	N	0	D	-1.65	D	0.898	N	-0.57	T	0.25	D	0.113	19.48	0.986	3.59
EYS:NM_001142800:exon41:c.C7949T:p.S2650F	NM_001142800.2:c.7949C>T	NP_001136272.1:p.Ser2650Phe	rs374714909	chr6:63762583	M	LP	0.0009667	3.288e-05	0.00063	PMID:24938718;25356976	D	0.019	P	0.877	B	0.305	U	0	N	M	2.365	D	-1.72	D	0.775	N	-1.27	T	0.269	D	0.127	26.6	0.997	3.02
EYS:NM_001142800:exon41:c.T8012A:p.L2671X	NM_001142800.2:c.8012T>A	NP_001136272.1:p.Leu2671Ter	rs527236076	chr6:63762520	S	P	N/A	N/A	0.000315	PMID:25356976;25324289	T	0.111	D	1	D	0.991	U	0.018	D	L	1.795	D	-2.91	D	0.981	N	-1.95	D	0.797	D	0.167	25.6	0.997	4.69
EYS:NM_001142800:exon42:c.G8107T:p.E2703X	NM_001142800.2:c.8107G>T	NP_001136272.1:p.Glu2703Ter	rs184722374	chr6:63726645	S	P	0.00154	5.258e-05	0.00378	PMID:24618324;25356976	.	.	.	.	.	.	U	0.003	A	.	.	.	.	D	0.877	.	.	.	.	.	.	37	0.984	2.15
EYS:NM_001142800:exon43:c.C8805A:p.Y2935X	NM_001142800.2:c.8805C>A	NP_001136272.1:p.Tyr2935Ter	rs527236067	chr6:63721226	S	P	0.0007689	2.629e-05	N/A	PMID:22302105;25324289	.	.	.	.	.	.	.	.	A	.	.	.	.	D	0.705	.	.	.	.	.	.	40	0.995	2.66
EYS:NM_001142800:exon43:c.T8309C:p.L2770P	NM_001142800.2:c.8309T>C	NP_001136272.1:p.Leu2770Pro	rs1186771860	chr6:63721722	M	LP	N/A	N/A	0.000315	PMID:34178978	.	.	.	.	.	.	U	0	D	.	.	.	.	N	0.481	.	.	.	.	.	.	37	0.986	1.12
EYS:NM_001142800:exon43:c.T8860C:p.F2954L	NM_001142800.2:c.8860T>C	NP_001136272.1:p.Phe2954Leu	rs79036642	chr6:63721171	M	LP	0.003269	0.0001117	0.00315	PMID:22363543;26667666;34178978	D	0.024	D	1	D	0.99	U	0.003	D	M	3.31	T	-1.14	D	0.948	N	-1.4	D	0.541	D	0.301	27.3	0.999	4.71
EYS:NM_001142800:exon6:c.C904T:p.L302F	NM_001142800.2:c.904C>T	NP_001136272.1:p.Leu302Phe	rs202064483	chr6:65405326	M	LP	0.001953	6.65e-05	0.00598	PMID:23661369;24938718	D	0.019	P	0.687	B	0.189	U	0.008	N	L	1.445	T	-1.48	D	0.827	N	-1.41	T	0.201	D	0.087	24.3	0.993	4.45
EYS:NM_001142800:exon9:c.G1382A:p.C461Y	NM_001142800.2:c.1382G>A	NP_001136272.1:p.Cys461Tyr	rs76754818	chr6:65353535	M	VUS	0.008127	0.0002894	0.00315	PMID:20537394;22363543	D	0.039	B	0.002	B	0.003	.	.	N	M	1.95	D	-1.69	N	0.012	N	-0.96	T	0.36	D	0.433	0.002	0.862	-0.279
FSCN2:NM_001077182:exon4:c.G1106A:p.G369E	NM_001077182.3:c.1106G>A	NP_001070650.1:p.Gly369Glu	rs561020906	chr17:81536550	M	VUS	0.00174	5.91e-05	0.00283	PMID:34996991	T	0.144	B	0	B	0	.	.	N	L	1.59	T	1.35	N	0.003	D	-3.52	T	0.014	T	0.006	0.002	0.325	-2.36
GPR179:NM_001004334:exon1:c.83dupG:p.P29Sfs*50	NM_001004334.4:c.83dup	NP_001004334.3:p.Pro29SerfsTer50	rs765358497	chr17:38343706	F-I	P	N/A	N/A	N/A	PMID:31964843	T	0.783	D	0.976	P	0.459	D	0	N	.	.	T	1.14	N	0.046	N	0.59	T	0.073	T	0.002	1.556	0.811	0.072
GPR179:NM_001004334:exon11:c.G3562C:p.G1188R	NM_001004334.4:c.3562G>C	NP_001004334.3:p.Gly1188Arg	rs748066217	chr17:38330007	M	VUS	0.000192	6.57e-06	N/A	Previously unreported	.	.	.	.	.	.	.	.	.	.	.	.	.	.	.	.	.	.	.	.	.	.	.	.
GUCA1A:NM_000409:exon3:c.A145C:p.S49R	NM_000409.5:c.145A>C	NP_000400.2:p.Ser49Arg	rs768508499	chr6:42173758	M	LP	N/A	N/A	N/A	Previously unreported	.	.	B	0.062	B	0.023	N	0.08	N	L	1.195	.	.	N	0.31	.	.	T	0.145	T	0.003	10.96	0.948	1.25
GUCY2D:NM_000180:exon13:c.C2512T:p.R838C	NM_000180.4:c.2512C>T	NP_000171.1:p.Arg838Cys	rs61750172	chr17:8014700	M	P	N/A	6.582e-06	N/A	PMID:10690405;10430891	D	0.004	D	0.987	P	0.629	D	0	D	L	1.935	T	-0.26	D	0.889	D	-2.78	T	0.21	D	0.036	25.6	0.998	5.75
GUCY2D:NM_000180:exon8:c.C1720T:p.R574C	NM_000180.4:c.1720C>T	NP_000171.1:p.Arg574Cys	rs137853897	chr17:8009557	M	LP	N/A	5.257e-05	0.00063	PMID:22025579	T	0.404	B	0.353	B	0.03	N	0.709	N	N	-0.74	D	-1.61	N	0.485	N	0.05	T	0.144	D	0.092	14.91	0.935	0.483
HK1:NM_000188:exon10:c.C1334T:p.S445L	NM_000188.3:c.1334C>T	NP_000179.2:p.Ser445Leu	rs1064794848	chr10:69382555	M	P	N/A	N/A	N/A	PMID:34448047	D	0.003	D	0.997	P	0.893	N	0.02	D	M	2.435	T	-0.04	N	0.472	D	-5.07	T	0.385	D	0.213	34	0.999	2.64
HMX1:NM_018942:exon1:c.G277C:p.G93R	NM_018942.3:c.277G>C	NP_061815.2:p.Gly93Arg	N/A	chr4:8871338	M	LP	N/A	N/A	N/A	Previously unreported	D	0	D	1	D	0.998	D	0	D	H	3.78	D	-4.31	D	0.9704	D	-4.79	D	0.9658	D	0.6644	29.3	0.9993	5.69
HMX1:NM_018942:exon2:c.C518T:p.A173V	NM_018942.3:c.518C>T	NP_061815.2:p.Ala173Val	rs1217743727	chr4:8868222	M	VUS	N/A	N/A	N/A	Previously unreported	D	0.021	P	0.775	B	0.328	.	.	N	L	0.895	D	-2.6	N	0.057	D	-6.19	T	0.431	D	0.892	21.6	0.951	1.37
IFT140:NM_014714:exon17:c.G1990A:p.E664K	NM_014714.4:c.1990G>A	NP_055529.2:p.Glu664Lys	rs387907192	chr16:1564074	M	P	N/A	3.284e-05	N/A	PMID:26968735	D	0.032	B	0.026	B	0.003	.	.	N	N	0.695	D	-2.7	N	0.236	N	-0.9	T	0.437	D	0.802	5.267	0.965	1.63
IFT140:NM_014714:exon19:c.2214_2217del:p.D738Efs*47	NM_014714.4:c.2214_2217del	NP_055529.2:p.Asp738GlufsTer47	rs1415763185	chr16:1558117	F-D	P	N/A	6.569e-06	N/A	PMID:36393898	D	0.011	D	1	D	0.999	D	0	D	M	3.165	D	-1.73	D	0.991	D	-2.52	D	0.751	D	0.126	29.4	0.999	5.15
IFT172:NM_015662:exon42:c.C4630T:p.R1544C	NM_015662.3:c.4630C>T	NP_056477.1:p.Arg1544Cys	rs587777079	chr2:27447544	M	P	N/A	1.314e-05	N/A	PMID:26092869;24140113	.	.	.	.	.	.	.	.	.	.	.	.	.	.	.	.	.	.	.	.	.	.	.	.
IFT172:NM_015662:exon43:c.C4714T:p.P1572S	NM_015662.3:c.4714C>T	NP_056477.1:p.Pro1572Ser	rs1307170010	chr2:27446301	M	LP	N/A	N/A	N/A	Previously unreported	D	0.001	D	1	D	0.991	D	0	D	M	2.995	T	0.67	D	0.954	D	-5.41	T	0.34	D	0.314	32	0.999	5.42
IMPDH1:NM_000883:exon5:c.C371T:p.P124L	NM_000883.4:c.626C>T	NP_000874.2:p.Ser209Leu	N/A	chr7:128043791	M	LP	N/A	6.569e-06	N/A	Previously unreported	D	0.021	D	0.999	D	0.989	D	0	D	M	2.71	T	0.63	D	0.937	D	-5.59	T	0.337	D	0.069	28.8	0.999	5.2
IMPDH1:NM_000883:exon8:c.C626T:p.S209L	NM_000883.4:c.626C>T	NP_000874.2:p.Ser209Leu	rs69384868	chr7:128400493	M	LP	0.0005769	5.254e-05	0.000315	PMID:30076350	D	0	.	.	.	.	D	0	D	.	.	D	-3.49	D	0.976	D	-8.62	D	0.9804	D	0.5736	32	0.998	5.24
IMPDH1:NM_000883:exon8:c.G582C:p.K194N	NM_000883.4:c.582G>C	NP_000874.2:p.Lys194Asn	rs1042252	chr7:128400537	M	LP	N/A	N/A	N/A	Previously unreported	D	0.033	B	0.004	B	0.009	N	0.005	N	L	1.115	D	-3.37	N	0.464	D	-3.08	D	0.693	D	0.079	23.2	0.998	5.15
IMPG1:NM_001563:exon10:c.G976T:p.D326Y	NM_001563.4:c.976G>T	NP_001554.2:p.Asp326Tyr	rs750523760	chr6:76005446	M	VUS	0.0001925	6.572e-06	0.000315	PMID:26747767	T	0.078	B	0.272	B	0.304	D	0	D	M	2.63	T	-1.22	D	0.821	D	-4.22	T	0.367	D	0.04	21.9	0.89	1.7
IMPG1:NM_001563:exon11:c.1212+1G>T	NM_001563.4:c.1212+1G>T	-	N/A	chr6:76003873	L	P	N/A	N/A	N/A	PMID:23993198	D	0.032	P	0.943	P	0.788	N	0.004	D	M	2.635	T	1.48	D	0.883	N	-2.33	T	0.104	T	0.015	29	0.993	4.91
IMPG1:NM_001563:exon14:c.G1892T:p.G631V	NM_001563.4:c.1892G>T	NP_001554.2:p.Gly631Val	N/A	chr6:75947466	M	LP	N/A	N/A	N/A	Previously unreported	.	.	.	.	.	.	.	.	D	.	.	.	.	D	0.687	.	.	.	.	.	.	22.9	0.974	4.21
IMPG1:NM_001563:exon14:c.G1897A:p.V633M	NM_001563.4:c.1897G>A	NP_001554.2:p.Val633Met	rs751040344	chr6:75947461	M	LP	N/A	N/A	N/A	Previously unreported	D	0	D	1	D	1	D	0	D	M	2.545	T	0.48	D	0.978	D	-8.75	T	0.347	D	0.077	34	0.998	5.86
IMPG1:NM_001563:exon15:c.G2229T:p.K743N	NM_001563.4:c.2229G>T	NP_001554.2:p.Lys743Asn	rs772939616	chr6:75930967	M	VUS	N/A	6.568e-06	0.000315	Previously unreported	D	0.001	D	1	D	1	D	0	D	M	2.39	T	0.08	D	0.981	D	-2.59	T	0.371	D	0.107	34	0.999	5.86
INPP5E:NM_019892:exon2:c.T916A:p.W306R	NM_019892.6:c.916T>A	NP_063945.2:p.Trp306Arg	N/A	chr9:136434760	M	LP	N/A	N/A	N/A	Previously unreported	T	0.06	P	0.839	P	0.448	N	0.024	N	M	2.16	T	1.98	N	0.205	N	-1.21	T	0.019	T	0.016	21.1	0.983	1.83
INPP5E:NM_019892:exon3:c.G976A:p.E326K	NM_019892.6:c.976G>A	NP_063945.2:p.Glu326Lys	rs200794870	chr9:136434095	M	VUS	0.001734	8.54e-05	0.00252	Previously unreported	D	0	D	0.997	D	0.962	D	0	D	H	4.085	D	-4.14	D	0.982	D	-12.66	D	0.949	D	0.909	27	0.996	3.38
INVS:NM_014425:exon12:c.G1675A:p.A559T	NM_014425.5:c.1675G>A	NP_055240.2:p.Ala559Thr	rs199553226	chr9:100272967	M	LP	N/A	8.551e-05	N/A	PMID:31308072	T	0.186	P	0.772	B	0.071	D	0	D	L	1.48	D	-3.61	D	0.979	N	-2.09	D	0.656	D	0.621	22.9	0.998	4.13
INVS:NM_014425:exon6:c.671_672del:p.L225Sfs*6	NM_014425.5:c.673_674del	NP_055240.2:p.Leu225SerfsTer6	rs1205325321	chr9:100240115	F-D	P	N/A	N/A	N/A	PMID:31964843	D	0	D	1	D	0.985	D	0	D	L	0.975	T	0.9	D	0.995	D	-2.62	T	0.185	D	0.04	34	0.999	5.67
IQCB1:NM_001023570:exon11:c.C1090T:p.R364X	NM_001023570.4:c.1090C>T	NP_001018864.2:p.Arg364Ter	rs727503968	chr3:121790112	S	P	0.001538	5.918e-05	0.00063	PMID:19430481	.	.	.	.	.	.	.	.	.	.	.	.	.	.	.	.	.	.	.	.	.	.	.	.
IQCB1:NM_001023570:exon9:c.825_828del:p.R275Sfs*6	NM_001023570.4:c.825_828del	NP_001018864.2:p.Arg275SerfsTer6	rs1474058708	chr3:121797166	F-D	P	N/A	6.603e-06	N/A	PMID:20881296	.	.	.	.	.	.	D	0	A	.	.	.	.	D	0.894	.	.	.	.	.	.	38	0.997	4.02
KCNV2:NM_133497:exon2:c.C1534T:p.R215C	NM_133497.4:c.1534C>T	NP_598004.1:p.Arg512Cys	rs537588654	chr9:2729623	M	LP	0.000385	5.14e-05	0.0022	PMID:31964843	.	.	.	.	.	.	.	.	.	.	.	.	.	.	.	.	.	.	.	.	.	.	.	.
KIAA1549:NM_001164665:exon11:c.A4208G:p.K1403R	NM_001164665.2:c.4208A>G	NP_001158137.1:p.Lys1403Arg	rs752720614	chr7:138881409	M	VUS	0.000385	1.31e-05	0.000315	Previously unreported	D	0.001	B	0.008	B	0.003	N	0.347	N	M	2.24	D	-4.32	N	0.08	D	-3.69	D	0.876	D	0.145	21.6	0.901	0.476
KIAA1549:NM_001164665:exon2:c.C317T:p.P106L	NM_001164665.2:c.317C>T	NP_001158137.1:p.Pro106Leu	rs777742105	chr7:138919309	M	VUS	0.001346	7.228e-05	0.000315	PMID:28282490	T	0.062	D	1	D	0.999	D	0	D	L	1.355	T	1.69	D	0.976	N	-2.29	T	0.181	D	0.03	24.5	0.999	5.75
KIAA1549:NM_001164665:exon2:c.G1906A:p.G636S	NM_001164665.2:c.1906G>A	NP_001158137.1:p.Gly636Ser	rs756575861	chr7:138917720	M	VUS	0.001351	9.203e-05	0.00126	Previously unreported	T	0.158	B	0.001	B	0.001	N	0.634	N	N	0.345	T	1.54	N	0.075	N	-0.53	T	0.032	T	0.011	8.525	0.673	2.42
LRP5:NM_002335:exon15:c.G3286A:p.A1096T	NM_002335.4:c.3286G>A	NP_002326.2:p.Ala1096Thr	rs189758820	chr11:68425151	M	LP	0.0001928	3.285e-05	N/A	Previously unreported	T	1	B	0.003	B	0.002	N	0.599	N	N	-1.61	T	2.13	N	0.002	N	0.96	T	0.016	T	0.004	1.087	0.36	1.58
LRP5:NM_002335:exon20:c.G4297A:p.V1433M	NM_002335.4:c.4297G>A	NP_002326.2:p.Val1433Met	rs199871539	chr11:68438631	M	VUS	0.0005774	3.284e-05	0.00409	PMID:24154662	D	0.003	D	0.999	P	0.861	U	0	D	H	3.94	D	-2.85	D	0.974	D	-2.5	D	0.829	D	0.629	24.1	0.999	4.02
MERTK:NM_006343:exon2:c.291_292del:p.T99Sfs*8	NM_006343.3:c.296_297del	NP_006334.2:p.Thr99SerfsTer8	rs756229364	chr2:111929349	F-D	P	0.0003854	1.314e-05	N/A	PMID:28512305	D	0.035	D	1	D	0.991	U	0.001	D	M	2.555	D	-3.36	D	0.993	N	-1.33	D	0.881	D	0.502	26.9	0.999	4.53
MFN2:NM_001127660:exon17:c.C2147T:p.A716V	NM_001127660.2:c.2147C>T	NP_001121132.1:p.Ala716Val	rs771589792	chr1:12009669	M	VUS	0.0001925	6.57e-06	0.00063	Previously unreported	.	.	.	.	.	.	.	.	.	.	.	.	.	.	.	.	.	.	.	.	.	.	.	.
MFSD8:NM_152778:exon5:c.G256A:p.G86S	NM_152778.4:c.256G>A	NP_689991.1:p.Gly86Ser	rs552923962	chr4:127943935	M	LP	0.0009656	3.288e-05	0.000945	Previously unreported	T	0.217	B	0.002	B	0.008	N	0.003	D	N	0.205	D	-3.97	D	0.826	N	-1.34	D	0.708	D	0.028	23.4	0.991	5.28
MKKS:NM_018848:exon3:c.T490G:p.C164G	NM_018848.3:c.490T>G	NP_061336.1:p.Cys164Gly	N/A	chr20:10413025	M	VUS	N/A	N/A	N/A	Previously unreported	D	0	D	1	D	0.999	D	0	D	M	3.175	T	0.09	D	0.971	D	-5.48	T	0.422	D	0.137	31	0.999	5.36
MKKS:NM_018848:exon6:c.G1553A:p.R518H	NM_018848.3:c.1553G>A	NP_061336.1:p.Arg518His	rs149051148	chr20:10405407	M	VUS	0.0003852	0.0001578	0.00063	PMID:12107442;11179009	D	0.016	D	0.999	D	0.985	D	0	D	M	2.95	D	-2.1	D	0.881	D	-5.75	D	0.717	D	0.121	22	0.972	4.52
MYO7A:NM_000260:exon46:c.C6335G:p.S2112X	NM_000260.4:c.C6335G	NP_000251.3p.Ser2112Ter	N/A	chr11:77211918	S	P	N/A	N/A	N/A	PMID:31581539	T	0.862	B	0	B	0	N	0.123	N	N	-2.56	D	-2.06	N	0.029	N	1.89	T	0.114	D	0.03	8.903	0.731	-4.83
MYO7A:NM_000260:exon5:c.391dupC:p.H133Pfs*6	NM_000260.4:c.397dup	NP_000251.3:p.His133ProfsTer7	rs111033187	chr11:77156011	F-I	P	0.0001926	1.973e-05	0.000315	PMID:21873662	.	.	.	.	.	.	D	0	D	.	.	.	.	D	0.973	.	.	.	.	.	.	50	0.996	4.59
NPHP4:NM_015102:exon2:c.G40T:p.V14F	NM_015102.5:c.40G>T	NP_055917.1:p.Val14Phe	N/A	chr1:5986250	M	VUS	N/A	N/A	N/A	Previously unreported	.	.	.	.	.	.	.	.	.	.	.	.	.	.	.	.	.	.	.	.	.	.	.	.
NPHP4:NM_015102:exon22:c.C3160T:p.R1054C	NM_015102.5:c.3160C>T	NP_055917.1:p.Arg1054Cys	rs373369949	chr1:5874542	M	LP	0.00154	7.226e-05	0.00157	PMID:33917198	D	0.004	D	0.977	P	0.847	N	0.002	N	M	2.175	D	-2.51	D	0.544	N	-1.47	D	0.679	D	0.064	23.9	0.994	3.52
NR2F1:NM_005654:exon1:c.C235T:p.Q79X	NM_005654.6:c.235C>T	NP_005645.1:p.Gln79Ter	N/A	chr5:93585258	S	P	N/A	N/A	N/A	Previously unreported	D	0	D	1	D	0.999	D	0	D	M	3.07	T	-0.88	D	0.972	D	-6.03	D	0.592	D	0.278	33	0.999	5.38
OFD1:NM_001330209:exon8:c.702delA:p.K237Sfs*6	NM_001330209.2:c.710del	NP_001317138.1:p.Lys237SerfsTer6	rs312262845	chrX:13746827	F-D	P	N/A	N/A	N/A	PMID:27898983	.	.	.	.	.	.	N	0.004	A	.	.	.	.	D	0.894	.	.	.	.	.	.	36	0.997	1.98
PCDH15:NM_001384140:exon2:c.T84G:p.Y28X	NM_001384140.1:c.84T>G	NP_001371069.1:p.Tyr28Ter	N/A	chr10:54664179	S	LP	N/A	N/A	N/A	Previously unreported	.	.	.	.	.	.	.	.	.	.	.	.	.	.	.	.	.	.	.	.	.	.	.	.
PCDH15:NM_001384140:exon3:c.T131A:p.V44D	NM_001384140.1:c.131T>A	NP_001371069.1:p.Val44Asp	N/A	chr10:54527838	M	LP	N/A	N/A	N/A	Previously unreported	.	.	.	.	.	.	.	.	A	.	.	.	.	N	0.447	.	.	.	.	.	.	28.9	0.977	-4.5
PCDH15:NM_001384140:exon32:c.4317_4322del:p.P1442_P1443del	NM_001384140.1:c.4308GCC[3]	NP_001371069.1:p.Pro1442_Pro1443del	rs559130985	chr10:53827438	Non-F-D	VUS	N/A	7.894e-05	N/A	PMID:18719945	D	0	D	0.957	P	0.675	.	.	D	L	0.895	T	0.3	D	0.904	D	-3.75	T	0.273	D	0.066	26.8	0.985	5.74
PCDH15:NM_001384140:exon8:c.G833A:p.R278H	NM_001384140.1:c.833G>A	NP_001371069.1:p.Arg278His	rs369442293	chr10:54317314	M	VUS	N/A	4.604e-05	0.000315	PMID:29907799;23967202	.	.	.	.	.	.	.	.	.	.	.	.	.	.	.	.	.	.	.	.	.	.	.	.
PDE6A:NM_000440:exon10:c.1407+1G>C	NM_000440.3:c.1407+1G>C	-	rs781616522	chr5:149898362	L	P	0.0003846	1.314e-05	0.00189	PMID:29693493;31144483;30718709	T	0.123	D	1	D	0.997	.	.	D	L	1.1	T	0.48	D	0.89	N	-1.89	T	0.275	D	0.126	23.3	0.999	4.77
PDE6A:NM_000440:exon13:c.C1687T:p.H563Y	NM_000440.3:c.1687C>T	NP_000431.2:p.His563Tyr	N/A	chr5:149895224	M	LP	N/A	N/A	N/A	Previously unreported	.	.	.	.	.	.	.	.	D	.	.	.	.	D	0.99	.	.	.	.	.	.	24.3	0.994	5.73
PDE6A:NM_000440:exon13:c.C1718A:p.S573Y	NM_000440.3:c.1718C>A	NP_000431.2:p.Ser573Tyr	rs200518176	chr5:149895193	M	LP	0.0003851	1.314e-05	0.000315	Previously unreported	D	0	B	0.109	B	0.25	D	0	D	H	4.095	D	-2.86	D	0.989	D	-5.5	D	0.842	D	0.157	23.8	0.997	5.28
PDE6A:NM_000440:exon13:c.G1685A:p.R562Q	NM_000440.3:c.1685G>A	NP_000431.2:p.Arg562Gln	rs373537826	chr5:149895226	M	LP	N/A	1.971e-05	N/A	PMID:35033039	D	0.001	P	0.783	P	0.516	D	0	D	N	-0.685	T	-0.89	D	0.99	D	-2.74	T	0.248	D	0.066	27.5	0.995	4.86
PDE6B:NM_000283:exon20:c.G2293C:p.A765P	NM_000283.4:c.2293G>C	NP_000274.3:p.Ala765Pro	rs199521106	chr4:666555	M	VUS	0.003664	0.0001314	0.00882	PMID:35033039;26496393	D	0.009	B	0.438	B	0.305	D	0	D	M	2.33	T	-1.19	D	0.982	D	-3.65	T	0.472	D	0.1	35	0.999	5.28
PDE6B:NM_000283:exon21:c.C2395T:p.R799X	NM_000283.4:c.2395C>T	NP_000274.3:p.Arg799Ter	rs970990957	chr4:667898	S	P	N/A	N/A	0.000315	PMID:16123450	D	0.016	P	0.637	P	0.511	D	0	D	L	1.02	T	-1.04	D	0.903	N	-0.6	T	0.37	D	0.042	22.3	0.997	3.4
PDE6B:NM_000283:exon21:c.G2363A:p.R788H	NM_000283.4:c.2363G>A	NP_000274.3:p.Arg788His	rs777999727	chr4:667866	M	LP	0.001155	4.6e-05	0.00157	Previously unreported	.	.	.	.	.	.	D	0	A	.	.	.	.	N	0.164	.	.	.	.	.	.	41	0.997	2.63
PDE6B:NM_000283:exon22:c.C2534A:p.A845E	NM_000283.4:c.2534C>A	NP_000274.3:p.Ala845Glu	rs777239497	chr4:670076	M	VUS	0.000577	1.97e-05	0.0022	Previously unreported	D	0.005	P	0.593	B	0.168	D	0	D	M	2.05	D	-1.53	D	0.922	D	-2.69	T	0.387	D	0.139	34	0.998	4.7
PITPNM3:NM_031220:exon7:c.C687G:p.Y229X	NM_031220.4:c.687C>G	NP_112497.2:p.Tyr229Ter	N/A	chr17:6478637	S	P	N/A	N/A	N/A	PMID:31872526	T	0.653	B	0.001	B	0.009	D	0	D	L	1.78	T	-0.04	N	0.239	N	0.18	T	0.227	D	0.043	20.7	0.958	4.36
POC1B:NM_172240:exon4:c.419dupT:p.L140Ffs*24	NM_172240.3:c.419dup	NP_758440.1:p.Leu140PhefsTer24	rs140400217	chr12:89491968	F-I	P	0.0001928	6.575e-06	N/A	PMID:33608557	D	0.002	P	0.746	P	0.557	D	0	D	M	2.525	T	2.07	D	0.989	D	-3.11	T	0.078	T	0.01	23.4	0.997	4.72
POC1B:NM_172240:exon6:c.G628C:p.V210L	NM_172240.3:c.628G>C	NP_758440.1:p.Val210Leu	N/A	chr12:89471662	M	VUS	N/A	N/A	N/A	Previously unreported	.	.	.	.	.	.	.	.	.	.	.	.	.	.	.	.	.	.	.	.	.	.	.	.
POMGNT1:NM_001243766:exon5:c.T359G:p.L120R	NM_001243766.2:c.359T>G	NP_001230695.2:p.Leu120Arg	rs886037949	chr1:46196073	M	P	N/A	N/A	N/A	PMID:27391550;31872526	T	0.067	D	0.981	P	0.871	D	0	D	L	1.4	T	-0.05	D	0.844	N	-2.31	T	0.366	D	0.037	25.6	0.996	6.02
PROM1:NM_006017:exon11:c.C1117T:p.R373C	NM_006017.3:c.1117C>T	NP_006008.1:p.Arg373Cys	rs137853006	chr4:16013299	M	P	N/A	N/A	N/A	PMID:18654671;19718270	D	0.001	D	1	D	0.977	D	0	D	M	2.36	T	-1.1	D	0.988	D	-4.33	D	0.612	D	0.14	24.2	0.997	5.32
PROM1:NM_006017:exon12:c.A1215G:p.I405M	NM_006017.3:c.1215A>G	NP_006008.1:p.Ile405Met	rs747220095	chr4:16009035	M	VUS	0.0001922	6.572e-06	0.00157	PMID:24938718	D	0.002	P	0.921	B	0.101	N	0.113	A	N	0	T	0.86	N	0.042	D	-2.67	T	0.045	T	0.011	16.88	0.923	-0.568
PROM1:NM_006017:exon15:c.1697delA:p.N566Ifs*29	NM_006017.3:c.1697del	NP_006008.1:p.Asn566IlefsTer29	rs762078182	chr4:15994057	F-D	P	N/A	N/A	N/A	PMID:27208204;30110705;32531858	T	0.284	B	0.13	B	0.039	N	0.38	N	N	0.205	T	-1	N	0.007	N	0.02	T	0.123	T	0.017	0.001	0.31	-11
PROM1:NM_006017:exon2:c.139delC:p.H47Ifs*12	NM_006017.3:c.139del	NP_006008.1:p.His47IlefsTer12	rs747512450	chr4:16075768	F-D	P	N/A	N/A	0.000315	PMID:24938718;31836589	.	.	.	.	.	.	.	.	.	.	.	.	.	.	.	.	.	.	.	.	.	.	.	.
PRPF31:NM_015629:exon11:c.1113_1114insCGGAAGCAGGCCAA:p.R377Gfs*7	NM_015629.4:c.1115_1128dup	NP_056444.3:p.Met378LysfsTer6		chr19:54128344	F-I	P	N/A	N/A	N/A	PMID:32014492	.	.	.	.	.	.	.	.	.	.	.	.	.	.	.	.	.	.	.	.	.	.	.	.
PRPF31:NM_015629:exon11:c.1144_1146del:p.E382del	NM_015629.4:c.1145_1146+1del	-	N/A	chr19:54128375	Non-F-D	LP	N/A	N/A	N/A	PMID:36338669	.	.	.	.	.	.	.	.	.	.	.	.	.	.	.	.	.	.	.	.	.	.	.	.
PRPF31:NM_015629:exon7:c.G670A:p.G224R	NM_015629.4:c.670G>A	NP_056444.3:p.Gly224Arg	rs750619000	chr19:54123891	M	LP	N/A	3.943e-05	N/A	PMID:18310263	.	.	.	.	.	.	.	.	.	.	.	.	.	.	.	.	.	.	.	.	.	.	.	.
PRPF31:NM_015629:exon9:c.G863C:p.R288P	NM_015629.4:c.863G>C	NP_056444.3:p.Arg288Pro	N/A	chr19:54126535	M	LP	N/A	N/A	N/A	Previously unreported	D	0	D	1	D	0.999	D	0	D	H	4.3	D	-3.72	D	0.991	D	-7.77	D	0.958	D	0.729	31	0.999	5.03
PRPF6:NM_012469:exon13:c.G1681A:p.A561T	NM_012469.4:c.1681G>A	NP_036601.2:p.Ala561Thr	rs760618200	chr20:64022790	M	LP	N/A	N/A	N/A	Previously unreported	D	0.001	D	1	D	0.997	D	0	D	H	3.74	T	-1.44	D	0.993	D	-6.16	D	0.765	D	0.704	34	0.998	5.56
PRPF6:NM_012469:exon18:c.2426_2431+16dup:p.N809fs	NM_012469.4:c.2431+15_2431+36dup	-	rs771425756	chr20:64028565	F-I	LP	N/A	N/A	N/A	PMID:31872526	D	0.017	P	0.95	P	0.652	D	0	D	M	2.84	T	1.28	D	0.989	D	-3.51	T	0.188	T	0.014	25.9	0.999	5.93
PRPF6:NM_012469:exon21:c.G2699A:p.R900H	NM_012469.4:c.2699G>A	NP_036601.2:p.Arg900His	rs527892521	chr20:64032866	M	LP	0.0003852	1.314e-05	N/A	PMID:32335390	.	.	.	.	.	.	.	.	.	.	.	.	.	.	.	.	.	.	.	.	.	.	.	.
PRPF6:NM_012469:exon5:c.C548T:p.P183L	NM_012469.4:c.548C>T	NP_036601.2:p.Pro183Leu	N/A	chr20:63995025	M	LP	N/A	N/A	N/A	Previously unreported	D	0.046	P	0.647	B	0.233	D	0	D	M	2.79	T	0.64	D	0.94	D	-3.16	T	0.146	T	0.018	23.3	0.998	4.01
PRPF6:NM_012469:exon5:c.G550A:p.D184N	NM_012469.4:c.550G>A	NP_036601.2:p.Asp184Asn	N/A	chr20:63995027	M	LP	N/A	N/A	N/A	Previously unreported	D	0.001	D	1	D	0.993	D	0	D	H	3.87	D	-2.4	D	0.99	D	-9.48	D	0.883	D	0.405	34	0.999	5.71
PRPF8:NM_006445:exon38:c.T6217G:p.W2073G	NM_006445.4:c.6217T>G	NP_006436.3:p.Trp2073Gly	N/A	chr17:1653787	M	LP	N/A	N/A	N/A	Previously unreported	D	0	D	1	D	1	D	0	D	H	3.945	D	-2.67	D	0.995	D	-4.74	D	0.901	D	0.441	32	0.999	5.71
PRPF8:NM_006445:exon43:c.6950_6951del:p.F2317Cfs*67	NM_006445.4:c.6950_6951del	NP_006436.3:p.Phe2317CysfsTer67	N/A	chr17:1650859	F-D	LP	N/A	N/A	N/A	PMID:35456422	D	0	D	1	D	1	D	0	D	H	3.555	D	-2.69	D	0.978	D	-12.19	D	0.897	D	0.678	28.2	0.975	6.17
PRPH2:NM_000322:exon1:c.356_358del:p.119_120del	NM_000322.5:c.356_358del	NP_000313.2:p.Cys119del	rs61755777	chr6:42721977	Non-F-D	P	N/A	N/A	N/A	PMID:27628848;9338584	.	.	.	.	.	.	.	.	.	.	.	.	.	.	.	.	.	.	.	.	.	.	.	.
PRPH2:NM_000322:exon1:c.381delG:p.N128Tfs*11	NM_000322.5:c.381del	NP_000313.2:p.Asn128ThrfsTer11	N/A	chr6:42721954	F-D	LP	N/A	N/A	N/A	Previously unreported	.	.	.	.	.	.	.	.	.	.	.	.	.	.	.	.	.	.	.	.	.	.	.	.
PRPH2:NM_000322:exon1:c.A518C:p.D173A	NM_000322.5:c.518A>C	NP_000313.2:p.Asp173Ala	rs61755794	chr6:42721817	M	P	N/A	N/A	N/A	PMID:24629188	.	.	.	.	.	.	.	.	.	.	.	.	.	.	.	.	.	.	.	.	.	.	.	.
PRPH2:NM_000322:exon1:c.T389C:p.L130P	NM_000322.5:c.389T>C	NP_000313.2:p.Leu130Pro	N/A	chr6:42721946	M	P	N/A	N/A	N/A	PMID:32531846;22842402	D	0	D	1	D	1	D	0	D	M	2.82	D	-1.79	D	0.986	D	-6.74	D	0.738	D	0.319	27.3	0.996	5.63
PRPH2:NM_000322:exon2:c.654_655insGCGTCCCTTTCAGCTGCTGCAATCCTAGCTCG:p.P219Afs*48	NM_000322.5:c.623_654dup	NP_000313.2:p.Pro219AlafsTer48	N/A	chr6:42704538	F-I	P	N/A	N/A	N/A	Previously unreported	D	0	D	1	D	1	D	0	D	M	2.805	D	-2.47	D	0.997	D	-5.58	D	0.834	D	0.333	26.7	0.999	6.08
RCBTB1:NM_018191:exon4:c.170delG:p.G57Efs*12	NM_018191.4:c.170del	NP_060661.3:p.Gly57GlufsTer12	rs767690421	chr13:49566725	F-D	P	0.0003842	1.314e-05	0.000315	PMID:33104391;31494449	.	.	.	.	.	.	.	.	.	.	.	.	.	.	.	.	.	.	.	.	.	.	.	.
RCBTB1:NM_018191:exon7:c.707delA:p.N236Tfx*10	NM_018191.4:c.707del	NP_060661.3:p.Asn236ThrfsTer11	rs777630688	chr13:49552182	F-D	P	0.000963	3.287e-05	0.00315	PMID:26908610;31494449	.	.	.	.	.	.	.	.	.	.	.	.	.	.	.	.	.	.	.	.	.	.	.	.
RDH12:NM_152443:exon4:c.C146T:p.T49M	NM_152443.3:c.146C>T	NP_689656.2:p.Thr49Met	rs28940314	chr14:67724550	M	P	0.0003848	3.286e-05	0.000315	PMID:16269441;17925390	.	.	.	.	.	.	.	.	.	.	.	.	.	.	.	.	.	.	.	.	.	.	.	.
RDH12:NM_152443:exon4:c.G139A:p.A47T	NM_152443.3:c.139G>A	NP_689656.2:p.Ala47Thr	rs761231974	chr14:67724543	M	P	N/A	2.629e-05	N/A	PMID:16269441;22334370	D	0.001	D	1	D	1	D	0	D	M	2.44	D	-3.36	D	0.986	D	-3.55	D	0.907	D	0.344	32	0.999	4.42
RDH12:NM_152443:exon6:c.T437A:p.V146D	NM_152443.3:c.437T>A	NP_689656.2:p.Val146Asp	rs116649873	chr14:67726144	M	P	N/A	N/A	N/A	PMID:26124963;28512305	D	0	D	0.999	D	0.976	D	0	A	L	1.675	D	-2.57	D	0.984	D	-5.41	D	0.824	D	0.223	34	0.999	5.32
RDH12:NM_152443:exon7:c.C505G:p.R169G	NM_152443.3:c.505C>G	NP_689656.2:p.Arg169Gly	rs761167763	chr14:67727037	M	P	N/A	N/A	0.000315	PMID:26047050;30134391	D	0	D	0.999	D	0.994	D	0	D	H	3.75	D	-2.92	D	0.984	D	-6.16	D	0.919	D	0.484	32	0.987	4.9
RDH12:NM_152443:exon8:c.C806G:p.A269G	NM_152443.3:c.806C>G	NP_689656.2:p.Ala269Gly	rs116802390	chr14:67729338	M	LP	0.001923	6.571e-05	0.00441	PMID:26848971;35994252	D	0.001	D	1	D	1	D	0	D	M	3.205	D	-2.75	D	0.981	D	-6.99	D	0.89	D	0.271	27.9	0.998	4.95
RHO:NM_000539:exon1:c.34delC:p.F13Sfs*35	NM_000539.3:c.36del	NP_000530.1:p.Phe13SerfsTer35	rs1172673857	chr3:129528767	F-D	P	0.0003849	1.314e-05	N/A	PMID:31319082	D	0.002	D	0.999	D	0.998	D	0	D	H	3.525	T	-0.27	D	0.978	D	-3.83	D	0.583	D	0.102	32	0.998	5.74
RHO:NM_000539:exon2:c.C403T:p.R135W	NM_000539.3:c.403C>T	NP_000530.1:p.Arg135Trp	rs104893775	chr3:129530917	M	P	N/A	N/A	N/A	PMID:28076437;28157192	.	.	.	.	.	.	.	.	.	.	.	.	.	.	.	.	.	.	.	.	.	.	.	.
RHO:NM_000539:exon3:c.G541A:p.E181K	NM_000539.3:c.541G>A	NP_000530.1:p.Glu181Lys	rs775557680	chr3:129532261	M	P	N/A	N/A	N/A	PMID:30718709;24265693	D	0	D	1	D	1	D	0	A	H	4.615	D	-4.28	D	0.867	D	-6.98	D	0.972	D	0.67	34	0.999	2.05
RHO:NM_000539:exon5:c.C1040T:p.P347L	NM_000539.3:c.1040C>T	NP_000530.1:p.Pro347Leu	rs29001566	chr3:129533711	M	P	N/A	6.569e-06	N/A	PMID:20832389;22217031	D	0	D	0.998	P	0.904	D	0	D	H	4.245	T	-0.67	D	0.988	D	-3.63	D	0.715	D	0.322	28.6	0.999	5.19
RHO:NM_000539:exon5:c.G1033T:p.V345L	NM_000539.3:c.1033G>T	NP_000530.1:p.Val345Leu	rs104893795	chr3:129533704	M	P	N/A	N/A	N/A	PMID:8045708;30718709	D	0	P	0.586	P	0.513	D	0	D	H	3.755	T	-0.2	D	0.988	N	-1.44	T	0.376	D	0.338	25	0.997	5.42
RIMS1:NM_014989:exon20:c.3136delA:p.T1047Hfs*31	NM_014989.7:c.3139del	NP_055804.2:p.Thr1047HisfsTer31	rs587783021	chr6:72264994	F-D	LP	0.002889	0.0001052	0.00315	PMID:32100970	D	0	D	1	D	0.99	D	0	D	M	2.045	T	-0.22	D	0.993	D	-3.22	T	0.471	D	0.365	34	0.998	5.42
RIMS1:NM_014989:exon23:c.3399-2del	NM_014989.7:c.3343G>A	NP_055804.2:p.Ala1115Thr	rs778538530	chr6:72265994	L	LP	N/A	N/A	N/A	PMID:27788217	.	.	.	.	.	.	.	.	.	.	.	.	.	.	.	.	.	.	.	.	.	.	.	.
RIMS1:NM_014989:exon6:c.G1195A:p.E399K	NM_014989.7:c.1195G>A	NP_055804.2:p.Glu399Lys	rs1193695036	chr6:72182666	M	VUS	N/A	N/A	N/A	Previously unreported	.	.	.	.	.	.	.	.	.	.	.	.	.	.	.	.	.	.	.	.	.	.	.	.
RLBP1:NM_000326:exon5:c.282delC:p.F95Sfs*23	NM_000326.5:c.282del	NP_000317.1:p.Phe95SerfsTer24	rs759505780	chr15:89217184	F-D	P	0.0001931	6.57e-06	0.00189	PMID:31872526	D	0.008	P	0.926	B	0.173	U	0.001	D	M	2.415	T	1.15	D	0.957	N	-2.06	T	0.051	D	0.091	23.4	0.998	4.11
RLBP1:NM_000326:exon5:c.346+2T>G	NM_000326.5:c.346+2T>G	-	N/A	chr15:89217118	L	P	N/A	N/A	N/A	PMID:31872526	.	.	.	.	.	.	.	.	.	.	.	.	.	.	.	.	.	.	.	.	.	.	.	.
ROM1:NM_000327:exon1:c.331dupG:p.L114Afs*18	NM_000327.4:c.339dup	NP_000318.2:p.Leu114AlafsTer18	rs71458427	chr11:62613611	F-I	P	0.004667	0.0008426	0.00378	PMID:26103963;24618324	.	.	.	.	.	.	.	.	D	.	.	.	.	D	0.993	.	.	.	.	.	.	24.6	0.995	5.03
RP1:NM_006269:exon2:c.254dupC:p.R87Sfs*48	NM_006269.2:c.257dup	NP_006260.1:p.Arg87SerfsTer48	rs1314420869	chr8:54621219	F-I	P	N/A	N/A	0.00063	PMID:31106028	.	.	.	.	.	.	.	.	.	.	.	.	.	.	.	.	.	.	.	.	.	.	.	.
RP1:NM_006269:exon2:c.A59C:p.Q20P	NM_006269.2:c.59A>C	NP_006260.1:p.Gln20Pro	rs1299320041	chr8:54621025	M	VUS	0.0001928	6.573e-06	0.00063	Previously unreported	.	.	.	.	.	.	.	.	.	.	.	.	.	.	.	.	.	.	.	.	.	.	.	.
RP1:NM_006269:exon2:c.C123G:p.Y41X	NM_006269.2:c.123C>G	NP_006260.1:p.Tyr41Ter	N/A	chr8:54621089	S	P	N/A	N/A	N/A	Previously unreported	D	0	B	0.062	B	0.028	N	0.024	D	M	2.175	T	1.86	D	0.958	D	-3.3	T	0.052	T	0.012	11.79	0.99	1.44
RP1:NM_006269:exon2:c.C256A:p.P86T	NM_006269.2:c.256C>A	NP_006260.1:p.Pro86Thr	rs757674289	chr8:54621222	M	LP	0.0007716	2.63e-05	0.00126	PMID:33090715	.	.	.	.	.	.	D	0	A	.	.	.	.	D	0.946	.	.	.	.	.	.	35	0.994	0.665
RP1:NM_006269:exon4:c.2608dupA:p.R872Tfs*2	NM_006269.2:c.2613dup	NP_006260.1:p.Arg872ThrfsTer2	rs1449723475	chr8:54626489	F-I	P	N/A	N/A	N/A	PMID:27160483;27208204	D	0.002	D	1	D	1	D	0	D	M	2.62	D	-2.95	D	0.993	D	-7.38	D	0.878	D	0.245	26.9	0.998	5.25
RP1:NM_006269:exon4:c.A1078C:p.N360H	NM_006269.2:c.1078A>C	NP_006260.1:p.Asn360His	rs180915324	chr8:54624960	M	LP	0.0003845	1.314e-05	0.000315	PMDI:31213501	.	.	.	.	.	.	.	.	.	.	.	.	.	.	.	.	.	.	.	.	.	.	.	.
RP1:NM_006269:exon4:c.A2951G:p.D984G	NM_006269.2:c.2951A>G	NP_006260.1:p.Asp984Gly	rs200135800	chr8:54626833	M	LP	0.000154	5.26e-05	0.00063	PMID:34073704;22052604	T	0.087	B	0.062	B	0.028	N	0	N	L	1.26	T	1.8	D	0.903	N	-2.03	T	0.038	T	0.002	7.504	0.947	2.64
RP1:NM_006269:exon4:c.C4327T:p.R1443W	NM_006269.2:c.4327C>T	NP_006260.1:p.Arg1443Trp	rs373109791	chr8:54628209	M	P	0.0001925	4.603e-05	N/A	PMID:23991373;27307693	T	0.09	B	0.006	B	0.004	N	0.307	N	L	1.59	T	0.45	N	0.113	N	-1.11	T	0.115	T	0.016	5.695	0.97	3.12
RP1:NM_006269:exon4:c.C5797T:p.R1933X	NM_006269.2:c.5797C>T	NP_006260.1:p.Arg1933Ter	rs118031911	chr8:54629679	S	P	0.003658	0.0001382	0.00126	PMID:24938718;34073704	D	0	D	0.999	P	0.798	D	0.001	N	L	1.65	T	-0.27	D	0.742	D	-3.52	T	0.236	D	0.447	28.5	0.999	4.32
RP1:NM_006269:exon4:c.G3223T:p.E1075X	NM_006269.2:c.3223G>T	NP_006260.1:p.Glu1075Ter	N/A	chr8:54627105	S	P	N/A	N/A	N/A	PMID:25356976	.	.	.	.	.	.	D	0.001	D	.	.	.	.	D	0.594	.	.	.	.	.	.	40	0.996	3.98
RP1L1:NM_178857:exon4:c.C3994T:p.Q1332X	NM_178857.6:c.3994C>T	NP_849188.4:p.Gln1332Ter	rs1178045438	chr8:10610104	S	LP	N/A	N/A	N/A	Previously unreported	.	.	.	.	.	.	N	0.595	D	.	.	.	.	D	0.871	.	.	.	.	.	.	37	0.996	5.46
RP1L1:NM_178857:exon4:c.C880G:p.Q294E	NM_178857.6:c.880C>G	NP_849188.4:p.Gln294Glu	rs575269193	chr8:10613218	M	VUS	0.00231	7.882e-05	0.00252	Previously unreported	.	.	.	.	.	.	.	.	D	.	.	.	.	N	0.006	.	.	.	.	.	.	35	0.993	0.399
RP1L1:NM_178857:exon4:c.G7203C:p.X2401Y	NM_178857.6:c.7203G>C	NP_849188.4:p.Ter2401TyrextTer5	rs143762729	chr8:10606895	Stoploss	LP	0.00212	7.226e-05	0.00189	PMID:31213501	T	0.085	P	0.493	B	0.067	U	0.007	N	L	1.78	T	3.73	D	0.594	N	-0.6	T	0.013	T	0.011	19.37	0.981	3.15
RP2:NM_006915:exon1:c.102G>A	NM_006915.3:c.102G>A	NP_008846.2:p.Lys34=	rs1556313552	chrX:46837202	L	P	N/A	N/A	N/A	PMID:28714225	.	.	.	.	.	.	.	.	N	.	.	.	.	D	0.943	.	.	.	.	.	.	12.99	0.767	3.7
RP2:NM_006915:exon2:c.109dupC:p.D36Rfs*10	NM_006915.3:c.110dup	NP_008846.2:p.Asp39ArgfsTer10	N/A	chrX:46853481	F-I	P	N/A	N/A	N/A	Previously unreported	.	.	.	.	.	.	.	.	.	.	.	.	.	.	.	.	.	.	.	.	.	24.9	.	.
RP2:NM_006915:exon2:c.C352T:p.R118C	NM_006915.3:c.352C>T	NP_008846.2:p.Arg118Cys	rs1556318633	chrX:46853725	M	P	N/A	N/A	N/A	PMID:28041643;28209709	.	.	.	.	.	.	.	.	.	.	.	.	.	.	.	.	.	.	.	.	.	.	.	.
RP2:NM_006915:exon2:c.G353A:p.R118H	NM_006915.3:c.353G>A	NP_008846.2:p.Arg118His	rs28933687	chrX:46853726	M	P	N/A	N/A	N/A	PMID:16310188;20625056	D	0	D	1	D	1	D	0	D	M	3.43	D	-2.74	D	0.979	D	-7.93	D	0.9	D	0.744	34	0.999	5.62
RP2:NM_006915:exon4:c.884-2A>G	NM_006915.3:c.884-2A>G	-	N/A	chrX:46877503	L	P	N/A	N/A	N/A	PMID:26448634	D	0	D	1	D	1	D	0	D	M	3.43	D	-2.73	D	0.989	D	-5	D	0.902	D	0.713	32	1	5.62
RPGR:NM_001034853:exon11:c.C1282G:p.L428V	NM_001034853.2:c.1282C>G	NP_001030025.1:p.Leu428Val	rs182345461	chrX:38297416	M	LP	0.002863	9.079e-05	0.00472	PMID:24399093;24938718	.	.	.	.	.	.	.	.	.	.	.	.	.	D	0.9477	.	.	.	.	.	.	33	0.9917	5.19
RPGR:NM_001034853:exon13:c.1537_1538del:p.K513Vfs*27	NM_001034853.2:c.1537_1538del	NP_001030025.1:p.Lys513ValfsTer27	N/A	chrX:38290993	F-D	P	N/A	N/A	N/A	Previously unreported	D	0	D	0.99	P	0.788	N	0.078	N	L	1.715	T	0.13	N	0.25	N	-2.41	T	0.32	D	0.34	22	0.997	1.61
RPGR:NM_001034853:exon15:c.2405_2406del:p.E802Gfs*32	NM_001034853.2:c.2405_2406del	NP_001030025.1:p.Glu802GlyfsTer32	rs398122960	chrX:38286593	F-D	P	N/A	N/A	N/A	PMID:30718709;24043777	.	.	.	.	.	.	.	.	D	.	.	.	.	.	.	.	.	.	.	.	.	.	.	.
RPGR:NM_001034853:exon15:c.2412_2418del:p.G805Kfs*8	NM_001034853.2:c.2412_2418del	NP_001030025.1:p.Gly805fs	N/A	chrX:38286581	F-D	P	N/A	N/A	N/A	PMID:17195164	.	.	.	.	.	.	.	.	.	.	.	.	.	.	.	.	.	.	.	.	.	.	.	.
RPGR:NM_001034853:exon15:c.2993_2997del:p.E998Gfs*79	NM_001034853.2:c.2993_2997del	NP_001030025.1:p.Glu998GlyfsTer79	N/A	chrX:38286002	F-D	LP	N/A	N/A	N/A	PMID:30567410;25999674	.	.	.	.	.	.	.	.	.	.	.	.	.	.	.	.	.	.	.	.	.	.	.	.
RPGR:NM_001034853:exon15:c.G2032T:p.E678X	NM_001034853.2:c.2032G>T	NP_001030025.1:p.Glu678Ter	N/A	chrX:38286967	S	P	N/A	N/A	N/A	PMID:31872526	.	.	.	.	.	.	U	0.004	D	.	.	.	.	N	0.106	.	.	.	.	.	.	33	0.978	0.205
RPGR:NM_001034853:exon15:c.G2059T:p.E687X	NM_001034853.2:c.2059G>T	NP_001030025.1:p.Glu687Ter	N/A	chrX:38286940	S	P	N/A	N/A	N/A	PMID:22264887	.	.	.	.	.	.	U	1	D	.	.	.	.	N	0.096	.	.	.	.	.	.	33	0.978	0.02
RPGR:NM_001034853:exon15:c.G2200A:p.E734K	NM_001034853.2:c.2200G>A	NP_001030025.1:p.Glu734Lys	rs769446347	chrX:38286799	M	LP	0.0003101	9.81e-06	N/A	PMID:34745198;26747767	.	.	D	0.98	P	0.811	U	1	N	.	.	T	4.34	N	0.036	N	-0.45	T	0.008	T	0.001	13.31	0.73	1.46
RPGR:NM_001034853:exon15:c.G2221T:p.E741X	NM_001034853.2:c.2221G>T	NP_001030025.1:p.Glu741Ter	N/A	chrX:38286778	S	P	N/A	N/A	N/A	PMID:31456290	.	.	.	.	.	.	.	.	D	.	.	.	.	N	0.198	.	.	.	.	.	.	35	0.992	1.47
RPGR:NM_001034853:exon7:c.642delT:p.F214Lfs*9	NM_001034853.2:c.642del	NP_001030025.1:p.Phe214LeufsTer9	N/A	chrX:38310751	F-D	P	N/A	N/A	N/A	Previously unreported	.	.	.	.	.	.	.	.	.	.	.	.	.	.	.	.	.	.	.	.	.	.	.	.
RPGRIP1:NM_020366:exon11:c.1467+1G>C	NM_020366.4:c.1467+1G>C	-	N/A	chr14:21320178	L	LP	N/A	N/A	N/A	Previously unreported	.	.	.	.	.	.	.	.	D	.	.	.	.	D	0.913	.	.	.	.	.	.	23.3	0.985	5.24
RPGRIP1:NM_020366:exon6:c.A817T:p.K273X	NM_020366.4:c.817A>T	NP_065099.3:p.Lys273Ter	N/A	chr14:21307747	S	LP	N/A	N/A	N/A	Previously unreported	.	.	.	.	.	.	D	0	A	.	.	.	.	D	0.803	.	.	.	.	.	.	44	0.996	4.94
RS1:NM_000330:exon5:c.455delG:p.S152Tfs*10	NM_000330.4:c.455del	NP_000321.1:p.Ser152fs	N/A	chrX:18644497	F-D	P	N/A	N/A	N/A	Previously unreported	.	.	.	.	.	.	.	.	.	.	.	.	.	.	.	.	.	.	.	.	.	.	.	.
RS1:NM_000330:exon5:c.A499T:p.K167X	NM_000330.4:c.499A>T	NP_000321.1:p.Lys167Ter	rs61753168	chrX:18644453	S	LP	N/A	N/A	N/A	PMID:11058916	.	.	.	.	.	.	D	0	D	.	.	.	.	D	0.973	.	.	.	.	.	.	37	0.995	4.91
SAMD11:NM_152486:exon14:c.G1889C:p.R630P	NM_152486.4:c.1889G>C	NP_689699.3:p.Arg630Pro	rs374426973	chr1:943996	M	VUS	0.001348	5.256e-05	0.000945	Previously unreported	D	0.001	D	0.989	P	0.868	N	0.008	D	L	1.845	.	.	N	0.265	D	-4.06	T	0.243	D	0.034	17.84	0.937	-0.52
SAMD11:NM_152486:exon3:c.G118A:p.A40T	NM_152486.4:c.118G>A	NP_689699.3:p.Ala40Thr	rs368250686	chr1:930200	M	VUS	0.001348	0.0002169	0.00063	Previously unreported	T	1	B	0.014	B	0.002	N	0.211	N	N	-0.09	.	.	N	0.013	N	-0.62	T	0.026	T	0.005	5.923	0.168	-1.85
SNRNP200:NM_014014:exon16:c.C2041T:p.R681C	NM_014014.5:c.2041C>T	NP_054733.2:p.Arg681Cys	rs959069360	chr2:96293091	M	P	N/A	N/A	N/A	PMID:31486839;30718709;	D	0	D	1	D	0.999	D	0	D	H	3.855	D	-3.66	D	0.989	D	-7.63	D	0.952	D	0.828	35	1	6.06
TIMP3:NM_000362:exon5:c.454_455insGTA:p.Y152delinsCN	NM_000362.5:c.454_455insGTA	NP_000353.1:p.Tyr152delinsCysAsn	N/A	chr22:32859195	Non-F-I	LP	N/A	N/A	N/A	Previously unreported	.	.	.	.	.	.	.	.	.	.	.	.	.	.	.	.	.	.	.	.	.	.	.	.
TOPORS:NM_005802:exon3:c.G1079A:p.R360Q	NM_005802.5:c.1079G>A	NP_005793.2:p.Arg360Gln	N/A	chr9:32543446	M	VUS	0.0005787	3.288e-05	0.000945	Previously unreported	T	0.063	D	0.988	P	0.616	D	0	D	L	1.645	T	2.21	D	0.921	N	-2.47	T	0.069	T	0.007	24.4	0.995	5.93
TRNT1:NM_182916:exon5:c.G569C:p.R190T	NM_182916.3:c.569G>C	NP_886552.3:p.Arg190Thr	rs606231287	chr3:3144671	M	LP	N/A	N/A	N/A	PMID:29969469	D	0	D	0.998	D	0.99	D	0	D	H	3.94	T	0.86	D	0.992	D	-5.89	D	0.515	D	0.238	31	0.986	5.91
TRNT1:NM_182916:exon7:c.1056+1G>T	NM_182916.3:c.1056+1G>T	-	rs369179242	chr3:3147704	L	LP	N/A	6.573e-06	N/A	Previously unreported	.	.	.	.	.	.	.	.	D	.	.	.	.	D	0.986	.	.	.	.	.	.	25.8	0.996	5.55
TTLL5:NM_015072:exon14:c.C1166G:p.S389X	NM_015072.5:c.1166C>G	NP_055887.3:p.Ser389Ter	rs774889687	chr14:75734030	S	P	N/A	N/A	N/A	PMDI:24791901	.	.	.	.	.	.	D	0	A	.	.	.	.	D	0.968	.	.	.	.	.	.	38	0.996	5.28
TTLL5:NM_015072:exon28:c.3174_3177del:p.N1060*	NM_015072.5:c.3177_3180del	NP_055887.3:p.Asn1060Ter	rs772656461	chr14:75820009	F-D	P	0.002307	7.885e-05	0.00535	PMID:27162334;24791901	.	.	.	.	.	.	.	.	.	.	.	.	.	.	.	.	.	.	.	.	.	.	.	.
TULP1:NM_003322:exon12:c.C1198T:p.R400W	NM_003322.6:c.1198C>T	NP_003313.3:p.Arg400Trp	rs387906836	chr6:35503763	M	P	N/A	N/A	N/A	PMID:17962469;15024725	D	0	D	1	D	1	D	0	D	H	3.8	D	-2.1	D	0.996	D	-7.95	D	0.853	D	0.56	35	0.999	4.84
UNC119:NM_005148:exon2:c.G259A:p.D87N	NM_005148.4:c.259G>A	NP_005139.1:p.Asp87Asn	rs762433273	chr17:28548667	M	LP	0.0005785	3.285e-05	0.00189	PMID:23563732;26992781	T	0.069	P	0.793	B	0.315	D	0	D	M	1.975	T	-1.31	D	0.969	D	-4.47	T	0.481	D	0.115	24.6	0.998	5.49
USH2A:NM_206933:exon10:c.C1678G:p.P560A	NM_206933.4:c.1678C>G	NP_996816.3:p.Pro560Ala	rs147509797	chr1:216292337	M	LP	0.0001924	1.314e-05	0.00063	PMID:23967202;28008688	T	0.097	P	0.839	P	0.686	U	0.018	D	M	2.46	T	0.05	D	0.918	D	-4.53	T	0.32	D	0.201	23	0.99	3.9
USH2A:NM_206933:exon13:c.C2187A:p.C729X	NM_206933.4:c.2187C>A	NP_996816.3:p.Cys729Ter	rs757154662	chr1:216247207	S	P	N/A	N/A	0.000315	PMID:30390381;30948794	.	.	.	.	.	.	D	0	A	.	.	.	.	D	0.925	.	.	.	.	.	.	40	0.993	4.78
USH2A:NM_206933:exon13:c.C2653T:p.H885Y	NM_206933.4:c.2653C>T	NP_996816.3:p.His885Tyr	rs746071929	chr1:216246741	M	P	0.000578	1.972e-05	0.00126	PMID:24938718;25324289	D	0.004	D	0.988	P	0.877	D	0	D	L	1.445	T	0.13	D	0.963	D	-3.36	T	0.284	D	0.454	26.7	0.998	6.03
USH2A:NM_206933:exon13:c.T2802G:p.C934W	NM_206933.4:c.2802T>G	NP_996816.3:p.Cys934Trp	rs201527662	chr1:216246592	M	P	0.003274	0.0001183	0.00252	PMID:36110214;33124170;32188678	D	0	D	1	D	1	D	0	D	H	4.34	D	-3.4	D	0.974	D	-9.09	D	0.929	D	0.769	26.6	0.993	3.74
USH2A:NM_206933:exon17:c.3811+2T>A	NM_206933.4:c.3811+2T>A	-	N/A	chr1:216199625	L	P	N/A	N/A	N/A	Previously unreported	.	.	.	.	.	.	.	.	D	.	.	.	.	D	0.992	.	.	.	.	.	.	22.6	0.951	4.71
USH2A:NM_206933:exon18:c.A4030G:p.M1344V	NM_206933.4:c.4030A>G	NP_996816.3:p.Met1344Val	rs727503732	chr1:216198366	M	VUS	0.001737	5.913e-05	0.00189	PMID:21569298	T	0.467	B	0.012	B	0.013	U	0	D	L	1.255	T	0.5	D	0.782	N	-1.6	T	0.115	T	0.008	8.408	0.96	1.98
USH2A:NM_206933:exon2:c.99_100insT:p.R34Sfs*41	NM_206933.4:c.99_100insT	NP_996816.3:p.Arg34SerfsTer41	rs141672841	chr1:216422237	F-I	P	0.000386	1.315e-05	N/A	PMID:25649381	.	.	.	.	.	.	.	.	.	.	.	.	.	.	.	.	.	.	.	.	.	.	.	.
USH2A:NM_206933:exon2:c.A484G:p.M162V	NM_206933.4:c.484A>G	NP_996816.3:p.Met162Val	N/A	chr1:216421853	M	LP	N/A	N/A	N/A	PMID:33090715	T	0.194	D	0.993	P	0.888	U	0	D	M	2.855	T	0.02	D	0.929	N	-1.52	T	0.342	D	0.046	22.8	0.99	4.2
USH2A:NM_206933:exon21:c.G4576A:p.G1526R	NM_206933.4:c.4576G>A	NP_996816.3:p.Gly1526Arg	rs769198746	chr1:216175303	M	P	0.0003861	1.315e-05	0.00063	PMID:25356976;26310143	D	0.003	D	1	D	0.994	D	0	D	M	2.87	D	-1.55	D	0.97	D	-4.79	D	0.721	D	0.579	34	0.999	5.89
USH2A:NM_206933:exon22:c.G4646C:p.R1549P	NM_206933.4:c.4646G>C	NP_996816.3:p.Arg1549Pro	rs190170807	chr1:216097195	M	LP	N/A	N/A	N/A	Previously unreported	D	0.005	D	0.996	D	0.961	N	0.295	D	M	2.93	D	-1.85	D	0.921	D	-3.89	D	0.764	D	0.71	34	0.997	4.97
USH2A:NM_206933:exon28:c.5603_5613del:p.F1868Cfs*4	NM_206933.4:c.5603_5613del	NP_996816.3:p.Phe1868CysfsTer4	rs753505333	chr1:216073260	L	P	N/A	N/A	N/A	PMID:33608557	.	.	.	.	.	.	.	.	.	.	.	.	.	.	.	.	.	.	.	.	.	.	.	.
USH2A:NM_206933:exon28:c.C5608T:p.R1870W	NM_206933.4:c.5608C>T	NP_996816.3:p.Arg1870Trp	rs144768593	chr1:216073265	M	LP	0.00406	0.000145	0.00315	PMID:23767834;23967202	D	0.002	D	0.999	P	0.88	N	0.001	D	M	2.765	T	2.51	D	0.93	D	-3.13	T	0.089	D	0.891	35	0.999	5.93
USH2A:NM_206933:exon28:c.G5581A:p.G1861S	NM_206933.4:c.5581G>A	NP_996816.3:p.Gly1861Ser	rs375668376	chr1:216073292	M	P	0.0001975	1.321e-05	N/A	PMID:30948794;26310143	D	0	D	1	D	1	D	0	D	M	3.245	D	-4.98	D	0.976	D	-3.99	D	0.97	D	0.912	34	0.999	5.93
USH2A:NM_206933:exon29:c.C5836T:p.R1946X	NM_206933.4:c.5836C>T	NP_996816.3:p.Arg1946Ter	rs751130485	chr1:216072910	S	P	0.0001931	1.316e-05	0.000315	PMID:20507924;22135276	.	.	.	.	.	.	D	0.001	A	.	.	.	.	D	0.979	.	.	.	.	.	.	42	0.998	4.89
USH2A:NM_206933:exon30:c.5962dupA:p.I1988Nfs*6	NM_206933.4:c.5962dup	NP_996816.3:p.Ile1988AsnfsTer6	N/A	chr1:216070187	F-I	P	N/A	N/A	N/A	Previously unreported	.	.	.	.	.	.	.	.	.	.	.	.	.	.	.	.	.	.	.	.	.	.	.	.
USH2A:NM_206933:exon30:c.G5953A:p.E1985K	NM_206933.4:c.5953G>A	NP_996816.3:p.Glu1985Lys	rs150143291	chr1:216070197	M	LP	N/A	6.575e-06	0.000315	PMID:30948794;29625443	T	0.067	D	0.978	P	0.829	U	0.001	D	M	2.495	T	0.43	D	0.99	N	-2	T	0.291	D	0.793	26.6	0.999	5.63
USH2A:NM_206933:exon32:c.6325+1G>A	NM_206933.4:c.6325+1G>A	-	rs1293202153	chr1:216046430	L	P	N/A	N/A	N/A	PMID:30242501;20309401	.	.	.	.	.	.	.	.	D	.	.	.	.	D	0.99	.	.	.	.	.	.	24.6	0.992	5.42
USH2A:NM_206933:exon37:c.T6998C:p.V2333A	NM_206933.4:c.6998T>C	NP_996816.3:p.Val2333Ala	rs144817385	chr1:215965439	M	LP	0.005973	0.0002628	0.00409	PMID:24938718	T	0.052	D	0.999	D	0.991	N	0.001	D	M	2.695	T	0.62	D	0.974	N	-2.32	T	0.204	D	0.541	27.1	0.999	5.56
USH2A:NM_206933:exon40:c.7594+2T>delT	NM_206933.4:c.7594+2del	-	rs762608746	chr1:215900073	L	P	N/A	N/A	N/A	Previously unreported	.	.	.	.	.	.	.	.	.	.	.	.	.	.	.	.	.	.	.	.	.	49	0.985	5.6
USH2A:NM_206933:exon41:c.C7779A:p.Y2593X	NM_206933.4:c.7779C>A	NP_996816.3:p.Tyr2593Ter	N/A	chr1:215888870	S	LP	N/A	N/A	N/A	Previously unreported	.	.	.	.	.	.	N	0.837	A	.	.	.	.	N	0.296	.	.	.	.	.	.	35	0.978	-7.1
USH2A:NM_206933:exon43:c.G8576A:p.R2859H	NM_206933.4:c.8576G>A	NP_996816.3:p.Arg2859His	rs778272177	chr1:215877863	M	LP	N/A	1.973e-05	N/A	PMID:31872526;35266249	T	0.07	D	0.997	P	0.896	N	0.05	D	M	2.915	T	0.26	D	0.953	N	-2.26	T	0.333	D	0.488	34	0.999	3.98
USH2A:NM_206933:exon47:c.G9259A:p.V3087I	NM_206933.4:c.9259G>A	NP_996816.3:p.Val3087Ile	rs200382994	chr1:215838103	M	LP	0.0009623	3.944e-05	0.00157	PMID:29625443;30245029	T	0.182	P	0.816	B	0.152	N	0.101	D	L	1.74	T	-0.12	D	0.901	N	-0.48	T	0.123	.	.	14.61	0.975	3.13
USH2A:NM_206933:exon48:c.9570+1G>A	NM_206933.4:c.9570+1G>A	-	rs760225886	chr1:215816996	L	P	N/A	N/A	0.00063	PMID:23767834;24938718	.	.	.	.	.	.	.	.	D	.	.	.	.	D	0.991	.	.	.	.	.	.	24.6	0.993	5.55
USH2A:NM_206933:exon48:c.C9469T:p.Q3157X	NM_206933.4:c.9469C>T	NP_996816.3:p.Gln3157Ter	rs772100045	chr1:215817098	S	P	0.0001936	6.582e-06	N/A	PMID:29625443;32675063	.	.	.	.	.	.	N	0.658	A	.	.	.	.	N	0.167	.	.	.	.	.	.	37	0.991	3.4
USH2A:NM_206933:exon49:c.G9625T:p.E3209X	NM_206933.4:c.9625G>T	NP_996816.3:p.Glu3209Ter	N/A	chr1:215813850	S	P	N/A	N/A	N/A	Previously unreported	.	.	.	.	.	.	U	0.358	A	.	.	.	.	D	0.963	.	.	.	.	.	.	47	0.996	5.8
USH2A:NM_206933:exon49:c.G9710T:p.C3237F	NM_206933.4:c.9710G>T	NP_996816.3:p.Cys3237Phe	rs201909450	chr1:215813765	M	LP	0.0005783	2.629e-05	N/A	Previously unreported	D	0	D	0.999	D	0.997	U	0	D	M	2.83	T	0.02	D	0.98	D	-8.08	T	0.476	D	0.723	33	0.99	4.62
USH2A:NM_206933:exon5:c.C828A:p.Y276X	NM_206933.4:c.828C>A	NP_996816.3:p.Tyr276Ter	N/A	chr1:216327611	S	P	N/A	N/A	N/A	PMID:23591405	.	.	.	.	.	.	U	0.002	A	.	.	.	.	D	0.941	.	.	.	.	.	.	37	0.997	1.86
USH2A:NM_206933:exon6:c.T997C:p.S333P	NM_206933.4:c.997T>C	NP_996816.3:p.Ser333Pro	rs368986242	chr1:216325451	M	LP	0.001353	5.915e-05	0.00126	PMID:24938718;30390381	T	0.272	P	0.813	B	0.409	N	0.968	N	M	2.22	T	2.56	N	0.105	N	-1.24	T	0.054	D	0.21	22.7	0.989	-1.02
USH2A:NM_206933:exon61:c.11712-2A>C	NM_206933.4:c.11712-2A>C	-	N/A	chr1:215728386	F-D	P	N/A	N/A	0.000315	PMID:33608557	.	.	.	.	.	.	.	.	D	.	.	.	.	D	0.995	.	.	.	.	.	.	24.2	0.994	5.22
USH2A:NM_206933:exon63:c.13049_13062del:p.T4350fs*34	NM_206933.4:c.13049_13062del	NP_996816.3:p.Thr4350SerfsTer34	rs1304363034	chr1:215674849	F-D	P	N/A	N/A	0.00063	PMID:31904091	.	.	.	.	.	.	.	.	.	.	.	.	.	.	.	.	.	.	.	.	.	.	.	.
USH2A:NM_206933:exon63:c.A12295C:p.T4099P	NM_206933.4:c.12295A>C	NP_996816.3:p.Thr4099Pro	N/A	chr1:215675616	M	VUS	N/A	N/A	N/A	Previously unreported	T	0.252	P	0.8	B	0.276	N	0.445	N	L	1.895	T	0.58	D	0.857	N	-1.76	T	0.11	.	.	3.607	0.81	-1.82
USH2A:NM_206933:exon63:c.A13339G:p.M4447V	NM_206933.4:c.13339A>G	NP_996816.3:p.Met4447Val	rs139474806	chr1:215674572	M	P	7.71e-05	4.6e-05	0.00063	PMID:29625443;32675063	D	0.029	B	0.062	B	0.033	U	0	D	M	2.11	T	1.22	D	0.849	N	-2.21	T	0.13	D	0.498	21.7	0.923	4.67
USH2A:NM_206933:exon63:c.C13483T:p.R4495C	NM_206933.4:c.13483C>T	NP_996816.3:p.Arg4495Cys	rs746221227	chr1:215674428	M	LP	0.0003861	1.315e-05	0.00189	PMID:24938718;32884132	D	0.014	B	0.358	B	0.024	U	0.029	D	L	1.1	T	0.38	D	0.989	N	-1.81	T	0.115	D	0.117	22.8	0.96	4.22
USH2A:NM_206933:exon63:c.G12344A:p.R4115H	NM_206933.4:c.12344G>A	NP_996816.3:p.Arg4115His	rs775075094	chr1:215675567	M	VUS	0.0005787	3.945e-05	0.000315	PMID:30691450	T	0.072	P	0.462	B	0.052	D	0	D	M	2.155	T	0.58	D	0.96	D	-2.7	T	0.112	D	0.272	22.9	0.986	4.32
USH2A:NM_206933:exon63:c.G12790A:p.E4264K	NM_206933.4:c.12790G>A	NP_996816.3:p.Glu4264Lys	rs200792578	chr1:215675121	M	LP	0.005012	0.0001709	0.00882	PMID:23767834;24938718	T	0.473	B	0.003	B	0.002	N	0.372	N	L	1.825	D	-1.95	N	0.112	N	-0.95	T	0.397	D	0.802	15.52	0.967	4.32
USH2A:NM_206933:exon63:c.G13007A:p.C4336Y	NM_206933.4:c.13007G>A	NP_996816.3:p.Cys4336Tyr	rs1451562541	chr1:215674904	M	LP	N/A	N/A	N/A	PMID:33608557	D	0.004	D	1	D	1	U	0	D	M	2.37	T	0.5	D	0.974	D	-7.52	T	0.316	D	0.541	32	0.997	5.12
USH2A:NM_206933:exon63:c.G13392T:p.W4464C	NM_206933.4:c.13392G>T	NP_996816.3:p.Trp4464Cys	N/A	chr1:215674519	M	LP	N/A	N/A	0.000315	PMID:23661368;20507924	D	0	D	1	D	1	U	0.001	D	H	3.77	D	-2.77	D	0.986	D	-9.36	D	0.899	D	0.569	34	0.991	4.41
USH2A:NM_206933:exon63:c.T12569C:p.V4190A	NM_206933.4:c.12569T>C	NP_996816.3:p.Val4190Ala	rs979037444	chr1:215675342	M	LP	N/A	N/A	0.000315	PMID:27032803	D	0.004	D	0.99	P	0.814	N	0.001	D	M	3.185	T	-0.34	D	0.989	D	-2.61	T	0.474	D	0.35	26.7	0.998	5.25
USH2A:NM_206933:exon63:c.T13480C:p.Y4494H	NM_206933.4:c.13480T>C	NP_996816.3:p.Tyr4494His	N/A	chr1:215674431	M	LP	N/A	N/A	N/A	Previously unreported	D	0	D	1	D	0.982	U	0.003	D	L	1.7	T	0.21	D	0.992	D	-3.5	T	0.332	D	0.157	22.7	0.993	4.22
USH2A:NM_206933:exon64:c.C13598G:p.S4533X	NM_206933.4:c.13598C>G	NP_996816.3:p.Ser4533Ter	N/A	chr1:215674313	S	P	N/A	N/A	N/A	PMID:10729113;10909849	.	.	.	.	.	.	U	0.003	A	.	.	.	.	D	0.984	.	.	.	.	.	.	57	0.991	4.29
USH2A:NM_206933:exon64:c.T14017C:p.Y4673H	NM_206933.4:c.14017T>C	NP_996816.3:p.Tyr4673His	rs1040917329	chr1:215671088	M	LP	0.0007719	3.286e-05	0.000315	PMID:23967202;24853665	T	0.146	P	0.948	P	0.754	U	0.002	D	M	2.47	T	0.46	D	0.946	D	-2.57	T	0.241	D	0.403	25	0.998	5.09
USH2A:NM_206933:exon65:c.G14287A:p.G4763R	NM_206933.4:c.14287G>A	NP_996816.3:p.Gly4763Arg	rs397517990	chr1:215650648	M	P	N/A	N/A	N/A	PMID:20507924;24944099	D	0	D	1	D	0.997	U	0.001	D	H	3.545	T	0.13	D	0.997	D	-5.1	T	0.472	D	0.224	33	0.998	5.74
USH2A:NM_206933:exon68:c.C14911T:p.R4971X	NM_206933.4:c.14911C>T	NP_996816.3:p.Arg4971Ter	rs397517994	chr1:215640615	S	P	N/A	6.592e-06	N/A	PMID:22135276;26338283	.	.	.	.	.	.	U	0.133	A	.	.	.	.	D	0.945	.	.	.	.	.	.
USH2A:NM_206933:exon69:c.C15017T:p.T5006M	NM_206933.4:c.15017C>T	NP_996816.3:p.Thr5006Met	rs757676723	chr1:215639190	M	P	N/A	1.972e-05	N/A	PMID:25356976;27145477	D	0.007	D	1	D	0.981	U	0.001	D	M	2.395	T	2.57	D	0.961	N	-2.46	T	0.091	D	0.777	26.7	0.997	5.2
USH2A:NM_206933:exon70:c.15297+1G>A	NM_206933.4:c.15297+1G>A	-	rs767630412	chr1:215634458	L	P	N/A	N/A	N/A	PMID:10729113;10909849	.	.	.	.	.	.	.	.	D	.	.	.	.	D	0.992	.	.	.	.	.	.	24	0.992	5.18
USH2A:NM_206933:exon70:c.T15178C:p.S5060P	NM_206933.4:c.15178T>C	NP_996816.3:p.Ser5060Pro	rs752377040	chr1:215634578	M	P	0.000578	1.972e-05	0.00126	PMID:25649381;25268133	T	0.232	D	0.979	P	0.771	N	0.082	N	M	2.215	T	2.53	D	0.96	N	-1.92	T	0.069	D	0.62	25	0.998	5.88
USH2A:NM_206933:exon9:c.G1570A:p.A524T	NM_206933.4:c.1570G>A	NP_996816.3:p.Ala524Thr	rs778263528	chr1:216321957	M	LP	N/A	N/A	N/A	PMID:30337596	D	0.006	D	1	D	0.988	U	0.001	D	M	3.085	T	0.01	D	0.974	D	-3.13	D	0.51	D	0.221	27.1	0.998	3.73

## Sheet: In-silico prediction of novel v
Supplementary Data 4. Previously unreported variants							SIFT		Polyphen2_HDIV		Polyphen2_HVAR		LRT		MutationTaster	MutationAssessor		FATHMM		fathmm-MKL coding		PROVEAN		MetaLR		M-CAP		CADD	DANN	GERP++	ACMG Classification
Variant	Position (hg38)	Type of Variants	GnomAD_exome_East Asian	GnomAD_exome_ALL	Taiwan Biobank	Reference	Predition	Score	Predition	Score	Predition	Score	Predition	Score	Predition	Predition	Score	Predition	Score	Predition	Score	Predition	Score	Predition	Score	Predition	Score	Score	Score	score	Verdict	Classification Categories						Variant	VN002	Frequency_x	Reference_x	problem Variants	problem02A	Reference ( from all )	pro_Freq
ABCA4:NM_000350:exon22:c.3233delG:p.G1078Efs*6	chr1:94042856	F-D	N/A	N/A	N/A	Previously unreported	.	.	.	.	.	.	.	.	.	.	.	.	.	.	.	.	.	.	.	.	.	.	.	.	P	PVS1	PM2	PM3	PP4			ABCA4:NM_000350:exon22:c.3233delG:p.G1078Efs*6	VN003	1	Previously unreported	o	o	Previously unreported	o
ADGRA3:NM_145290:exon1:c.G20A:p.R7Q	chr4:22515765	M	N/A	0.0009772	N/A	Previously unreported	T	0.488	B	0.066	B	0.008	.	.	N	N	0	T	0.63	N	0.007	N	-0.72	T	0.078	T	0.011	12.29	0.981	-0.448	VUS	PM2	PM3	BP4				ADGRA3:NM_145290:exon1:c.G20A:p.R7Q	VN004	1	Previously unreported	o	o	Previously unreported	o
ADGRV1:NM_032119:exon33:c.G7705A:p.V2569I	chr5:90694461	M	0.0001924	6.571e-06	N/A	Previously unreported	T	0.354	B	0.11	B	0.17	N	0.003	N	L	1.935	T	1.34	D	0.803	N	-0.56	T	0.066	D	0.035	0.809	0.801	3.15	VUS	PM2	PM3	PP4	BP4			ADGRV1:NM_032119:exon33:c.G7705A:p.V2569I	VN005	2	Previously unreported	o	o	Previously unreported	xxx
ADGRV1:NM_032119:exon49:c.G10322A:p.G3441E	chr5:90728829	M	N/A	N/A	0.000945	Previously unreported	T	0.993	B	0	B	0	N	0.273	N	N	-1.245	T	1.79	N	0.008	N	-0.48	T	0.01	T	0.021	0.002	0.263	-3.15	VUS	PM2	PM3	PP4	BP4			ADGRV1:NM_032119:exon49:c.G10322A:p.G3441E	VN007	1	Previously unreported	o	o	Previously unreported	o
ADGRV1:NM_032119:exon60:c.G12297C:p.Q4099H	chr5:90774197	M	0.0005778	1.971e-05	0.0022	Previously unreported	D	0.05	D	0.975	P	0.766	N	0.026	D	M	2.215	T	1.66	D	0.953	N	-1.84	T	0.106	D	0.089	21.1	0.997	5.69	VUS	PM2	PP4	BP4				ADGRV1:NM_032119:exon60:c.G12297C:p.Q4099H	VN008	2	Previously unreported	o	o	Previously unreported	o
ADGRV1:NM_032119:exon63:c.A12682G:p.I4228V	chr5:90778442	M	0.001159	4.606e-05	0.00283	Previously unreported	T	0.062	B	0.039	B	0.016	N	0.131	N	L	1.885	T	1.7	N	0.176	N	-0.37	T	0.035	T	0.007	6.403	0.856	0.095	VUS	PM2	PP4	BP4				ADGRV1:NM_032119:exon63:c.A12682G:p.I4228V	VN009	2	Previously unreported	o	o	Previously unreported	xxx
ADGRV1:NM_032119:exon71:c.T14521C:p.F4841L	chr5:90802742	M	0.0005769	1.971e-05	0.000315	Previously unreported	D	0	D	0.999	D	0.994	D	0	D	M	2.89	T	1.48	D	0.95	D	-3.52	T	0.182	D	0.028	32	0.999	6.06	VUS	PM2	PM3	PP4	BP4			ADGRV1:NM_032119:exon71:c.T14521C:p.F4841L	VN010	3	Previously unreported	o	o	Previously unreported	xxx
ALMS1:NM_015120:exon16:c.C10741T:p.Q3581X	chr2:73572618	S	N/A	N/A	N/A	Previously unreported	.	.	.	.	.	.	N	0.025	A	.	.	.	.	N	0.051	.	.	.	.	.	.	36	0.975	1.48	LP	PVS1	PM2	PM3	PP4			ALMS1:NM_015120:exon16:c.C10741T:p.Q3581X	VN011	2	Previously unreported	o	o	Previously unreported	xxx
ALMS1:NM_015120:exon8:c.A3724G:p.T1242A	chr2:73450251	M	N/A	N/A	N/A	Previously unreported	.	.	B	0.206	B	0.049	N	0.801	N	N	0.55	.	.	N	0.019	.	.	T	0.016	T	0.004	0.002	0.271	-5.21	VUS	PM2	BP4					ALMS1:NM_015120:exon8:c.A3724G:p.T1242A	VN012	1	Previously unreported	o	o	Previously unreported	o
BEST1:NM_004183:exon9:c.G992A:p.R331Q	chr11:61959935	M	0.0009649	0.0001183	0.00063	Previously unreported	D	0.001	D	0.995	D	0.952	D	0	D	M	2.795	D	-5.23	D	0.961	D	-3.71	D	0.97	D	0.628	33	0.999	4.32	VUS	PM2	PP2	BP4				BEST1:NM_004183:exon9:c.G992A:p.R331Q	VN013	1	Previously unreported	xxx	o	Previously unreported	o
CA4:NM_000717:exon4:c.G308A:p.G103E	chr17:60157466	M	N/A	N/A	0.000315	Previously unreported	D	0.002	D	1	D	1	D	0	D	M	3.225	T	-0.79	D	0.895	D	-7.7	D	0.656	D	0.264	24.9	0.997	4.61	LP	PM2	PP3	PP4				CA4:NM_000717:exon4:c.G308A:p.G103E	VN014	1	Previously unreported	o	o	Previously unreported	o
CC2D2A:NM_001080522:exon17:c.1879delC:p.R627Gfs*3	chr4:15538013	F-D	N/A	N/A	N/A	Previously unreported	.	.	.	.	.	.	.	.	.	.	.	.	.	.	.	.	.	.	.	.	.	.	.	.	LP	PSV1	PM2	PP4				CC2D2A:NM_001080522:exon17:c.1879delC:p.R627Gfs*3	VN015	1	Previously unreported	o	o	Previously unreported	o
CC2D2A:NM_001080522:exon17:c.A1877G:p.D626G	chr4:15538011	M	N/A	N/A	N/A	Previously unreported	D	0.038	P	0.532	B	0.281	N	0.003	N	M	2.015	D	-2.04	D	0.924	D	-3.59	D	0.588	D	0.082	20.4	0.984	5.39	VUS	PM2	PP4					CC2D2A:NM_001080522:exon17:c.A1877G:p.D626G	VN016	1	Previously unreported	o	o	Previously unreported	o
CEP250:NM_007186:exon17:c.C1883A:p.S628Y	chr20:35477890	M	0.000963	3.28e-05	0.000315	Previously unreported	D	0.0131	D	0.98	P	0.851	N	0.041	N	M	2.735	T	2.78	D	0.745	N	-2.35	T	0.117	T	0.011	28.5	0.994	4.63	VUS	PM2	PP4	BP4				CEP250:NM_007186:exon17:c.C1883A:p.S628Y	VN017	1	Previously unreported	o	o	Previously unreported	o
CEP250:NM_007186:exon7:c.A481G:p.M161V	chr20:35466193	M	N/A	N/A	N/A	Previously unreported	T	0.28	D	0.983	P	0.85	N	0.224	D	L	1.39	T	2.95	D	0.923	N	-2.1	T	0.213	T	0.017	22.9	0.99	5.39	VUS	PM2	PP4	BP4				CEP250:NM_007186:exon7:c.A481G:p.M161V	VN018	1	Previously unreported	o	o	Previously unreported	o
CEP290:NM_025114:exon40:c.A5512G:p.R1838G	chr12:88077771	M	N/A	N/A	N/A	Previously unreported	T	0.298	B	0.43	B	0.122	N	0.001	N	M	1.995	T	-0.15	D	0.77	N	-1.58	T	0.195	D	0.077	15.26	0.983	3.12	VUS	PM2	PP4					CEP290:NM_025114:exon40:c.A5512G:p.R1838G	VN019	1	Previously unreported	o	o	Previously unreported	o
CFAP410:NM_001271441:exon6:c.C665T:p.A222V	chr21:44330797	M	0.0001928	1.322e-05	N/A	Previously unreported	T	0.169	B	0.003	B	0	N	0.309	N	.	.	T	1.09	N	0.138	N	0.2	T	0.046	T	0.003	12.68	0.959	-4.39	VUS	PM2	PM3	BP4				CFAP410:NM_001271441:exon6:c.C665T:p.A222V	VN020	1	Previously unreported	o	o	Previously unreported	o
CFAP410:NM_001271441:exon6:c.G844T:p.G282X	chr21:44330618	S	0.0001927	6.586e-06	0.00063	Previously unreported	.	.	.	.	.	.	.	.	A	.	.	.	.	N	0.018	.	.	.	.	.	.	27	0.917	-5.59	LP	PVS1	PM2	PM3				CFAP410:NM_001271441:exon6:c.G844T:p.G282X	VN021	1	Previously unreported	o	o	Previously unreported	o
CACNA2D4:NM_172364:exon3:c.C419T:p.A140V	chr12:1913030	M	0.0036	0.0003418	0.00252	Previously unreported	D	0.004	D	0.994	P	0.77	N	0.267	N	M	2.14	T	-0.56	N	0.05	D	-3.11	T	0.432	D	0.065	23.5	0.987	0.51	VUS							CACNA2D4:NM_172364:exon3:c.C419T:p.A140V	VN023	1	Previously unreported	xxx	o	Previously unreported	o
COL11A1:NM_080629:exon30:c.C2470T:p.P824S	chr1:102987701	M	N/A	N/A	N/A	Previously unreported	D	0.015	D	0.999	D	0.988	D	0	D	L	1.77	D	-3.17	D	0.987	D	-7.05	D	0.752	D	0.187	23.9	0.999	4.39	LP	PM2	PM6	PP3				COL11A1:NM_080629:exon30:c.C2470T:p.P824S	VN024	1	Previously unreported	o	o	Previously unreported	o
COL11A1:NM_080629:exon63:c.A4727C:p.D1576A	chr1:102886974	M	N/A	N/A	N/A	Previously unreported	T	0.632	D	0.998	D	0.991	D	0	D	N	0.255	D	-1.7	D	0.986	N	-0.5	T	0.487	D	0.126	19.85	0.895	5.53	VUS	PM2	PM6					COL11A1:NM_080629:exon63:c.A4727C:p.D1576A	VN025	1	Previously unreported	o	o	Previously unreported	o
COL18A1:NM_130444:exon35:c.G4184A:p.R1395H	chr21:45505213	M	0.0001936	0.001569	0.00063	Previously unreported	D	0.02	D	0.994	P	0.556	N	0.366	N	N	0.365	D	-3.48	N	0.18	D	-3.12	D	0.803	D	0.54	24.5	0.993	2.49	VUS	PM2	PP3					COL18A1:NM_130444:exon35:c.G4184A:p.R1395H	VN026	1	Previously unreported	o	o	Previously unreported	o
COL2A1:NM_001844:exon34:c.G2281A:p.A761T	chr12:47982522	M	N/A	6.571e-06	N/A	Previously unreported	T	0.064	B	0	B	0.002	N	0.007	N	L	0.87	D	-3.22	N	0.129	N	-0.19	D	0.632	D	0.036	22.4	0.992	1.27	VUS	PM2	PM1	PP2				COL2A1:NM_001844:exon34:c.G2281A:p.A761T	VN027	1	Previously unreported	o	o	Previously unreported	o
COL2A1:NM_001844:exon50:c.C3578T:p.S1193L	chr12:47975982	M	N/A	N/A	0.000315	Previously unreported	D	0.043	B	0.192	B	0.063	N	0.1343	D	L	0.94	D	-3.21	D	0.5933	N	-2.19	D	0.6815	D	0.1133	22.8	0.9933	5.11	LP	PM1	PM2	PM6				COL2A1:NM_001844:exon50:c.C3578T:p.S1193L	VN028	3	Previously unreported	o	o	Previously unreported	o
CRB1:NM_201253:exon6:c.1472_1473insTGGCT:p.F493Lfs*11	chr1:197421300	F-I	N/A	N/A	N/A	Previously unreported	.	.	.	.	.	.	.	.	.	.	.	.	.	.	.	.	.	.	.	.	.	.	.	.	LP	PVS1	PM2	PM3	PP1	PP4		CRB1:NM_201253:exon6:c.1472_1473insTGGCT:p.F493Lfs*11	VN029	1	Previously unreported	o	o	Previously unreported	xxx
DRAM2:NM_178454:exon8:c.C682T:p.R228C	chr1:111118816	M	N/A	6.589e-06	N/A	Previously unreported	D	0.001	D	1	D	0.997	D	0	D	M	2.465	T	0.97	D	0.926	D	-5.4	T	0.183	D	0.042	31	0.999	4.95	LP	PM2	PM3	PP4				DRAM2:NM_178454:exon8:c.C682T:p.R228C	VN030	1	Previously unreported	o	o	Previously unreported	o
EFEMP1:NM_001039349:exon9:c.T1004C:p.I335T	chr2:55871120	M	N/A	6.572e-06	N/A	Previously unreported	D	0.001	D	1	D	0.997	D	0	D	M	2.055	D	-5.02	D	0.958	D	-4.68	D	0.9645	D	0.4377	28.1	0.9984	5.5	LP	PM2	PP3	PP4				EFEMP1:NM_001039349:exon9:c.T1004C:p.I335T	VN031	1	Previously unreported	o	o	Previously unreported	o
ELOVL4:NM_022726:exon5:c.C617A:p.P206Q	chr6:79919472	M	0.000578	1.97e-05	0.00063	Previously unreported	D	0.003	D	1	D	0.997	D	0	D	M	3.255	T	2.08	D	0.994	D	-7.28	T	0.171	D	0.05	25.8	0.992	5.81	VUS	PP3						ELOVL4:NM_022726:exon5:c.C617A:p.P206Q	VN032	1	Previously unreported	o	o	Previously unreported	xxx
EYS:NM_001142800:exon14:c.G2146A:p.G716S	chr6:64997695	M	N/A	N/A	N/A	Previously unreported	T	0.139	D	1	D	0.99	N	0.006	N	M	3.3	D	-1.85	D	0.949	N	-2.1	D	0.59	D	0.152	25.7	0.998	4.23	VUS	PM2	PP4					EYS:NM_001142800:exon14:c.G2146A:p.G716S	VN033	2	Previously unreported	o	o	Previously unreported	o
EYS:NM_001142800:exon21:c.T3201A:p.C1067X	chr6:64821687	S	N/A	N/A	N/A	Previously unreported	.	.	.	.	.	.	U	0.001	A	.	.	.	.	N	0.415	.	.	.	.	.	.	36	0.991	2	P	PVS1	PM2	PP1	PP4	PP5		EYS:NM_001142800:exon21:c.T3201A:p.C1067X	VN034	1	Previously unreported	o	o	Previously unreported	xxx
EYS:NM_001142800:exon26:c.A4363G:p.I1455V	chr6:64591504	M	0.00194	0.000342	0.000945	Previously unreported	D	0.015	B	0.005	B	0.002	.	.	N	N	0.55	D	-1.68	N	0.028	N	-0.2	T	0.107	T	0.02	5.269	0.931	-1.72	VUS	PP4	BP4					EYS:NM_001142800:exon26:c.A4363G:p.I1455V	VN035	1	Previously unreported	o	o	Previously unreported	o
EYS:NM_001142800:exon31:c.A6205G:p.M2069V	chr6:64230811	M	N/A	N/A	N/A	Previously unreported	T	1	B	0	B	0	.	.	N	N	0.695	D	-1.5	N	0.035	N	-0.35	T	0.106	D	0.052	6.164	0.504	-2.52	VUS	PM2	PP4	BP4				EYS:NM_001142800:exon31:c.A6205G:p.M2069V	VN036	1	Previously unreported	o	o	Previously unreported	o
EYS:NM_001142800:exon4:c.T41C:p.F14S	chr6:65495370	M	N/A	N/A	N/A	Previously unreported	T	0.458	B	0	B	0	.	.	N	N	-0.345	D	-1.54	D	0.67	N	-0.53	T	0.195	D	0.054	22.3	0.965	0.626	LP	PM2	PM3	PP4				EYS:NM_001142800:exon4:c.T41C:p.F14S	VN038	1	Previously unreported	o	o	Previously unreported	o
GPR179:NM_001004334:exon11:c.G3562C:p.G1188R	chr17:38330007	M	0.000192	6.57e-06	N/A	Previously unreported	.	.	B	0.062	B	0.023	N	0.08	N	L	1.195	.	.	N	0.31	.	.	T	0.145	T	0.003	10.96	0.948	1.25	VUS	PM2	PP4	BP4				GPR179:NM_001004334:exon11:c.G3562C:p.G1188R	VN039	1	Previously unreported	o	o	Previously unreported	o
GUCA1A:NM_000409:exon3:c.A145C:p.S49R	chr6:42173758	M	N/A	N/A	N/A	Previously unreported	D	0.004	D	0.987	P	0.629	D	0	D	L	1.935	T	-0.26	D	0.889	D	-2.78	T	0.21	D	0.036	25.6	0.998	5.75	LP	PM2	PP2	PP4				GUCA1A:NM_000409:exon3:c.A145C:p.S49R	VN040	1	Previously unreported	o	o	Previously unreported	o
HMX1:NM_018942:exon1:c.G277C:p.G93R	chr4:8871338	M	N/A	N/A	N/A	Previously unreported	D	0.021	P	0.775	B	0.328	.	.	N	L	0.895	D	-2.6	N	0.057	D	-6.19	T	0.431	D	0.892	21.6	0.951	1.37	LP	PM2	PP4					HMX1:NM_018942:exon1:c.G277C:p.G93R	VN041	1	Previously unreported	o	o	Previously unreported	o
HMX1:NM_018942:exon2:c.C518T:p.A173V	chr4:8868222	M	N/A	N/A	N/A	Previously unreported	D	0.032	B	0.026	B	0.003	.	.	N	N	0.695	D	-2.7	N	0.236	N	-0.9	T	0.437	D	0.802	5.267	0.965	1.63	VUS	PM2	PP4	BP4				HMX1:NM_018942:exon2:c.C518T:p.A173V	VN042	1	Previously unreported	o	o	Previously unreported	o
IFT172:NM_015662:exon43:c.C4714T:p.P1572S	chr2:27446301	M	N/A	N/A	N/A	Previously unreported	D	0.021	D	0.999	D	0.989	D	0	D	M	2.71	T	0.63	D	0.937	D	-5.59	T	0.337	D	0.069	28.8	0.999	5.2	LP	PM2	PP3	PP4				IFT172:NM_015662:exon43:c.C4714T:p.P1572S	VN043	1	Previously unreported	o	o	Previously unreported	o
IMPDH1:NM_000883:exon5:c.C371T:p.P124L	chr7:128043791	M	N/A	6.569e-06	N/A	Previously unreported	D	0.021	D	0.999	D	0.989	D	0	D	M	2.71	T	0.63	D	0.937	D	-5.59	T	0.337	D	0.069	28.8	0.999	5.2	LP	PM2	PM3	PP3				IMPDH1:NM_000883:exon5:c.C371T:p.P124L	VN044	1	Previously unreported	o	o	Previously unreported	o
IMPDH1:NM_000883:exon8:c.G582C:p.K194N	chr7:128400537	M	N/A	N/A	N/A	Previously unreported	D	0.033	B	0.004	B	0.009	N	0.005	N	L	1.115	D	-3.37	N	0.464	D	-3.08	D	0.693	D	0.079	23.2	0.998	5.15	LP	PM2	PM3	PP3				IMPDH1:NM_000883:exon8:c.G582C:p.K194N	VN045	1	Previously unreported	o	o	Previously unreported	o
IMPG1:NM_001563:exon14:c.G1892T:p.G631V	chr6:75947466	M	N/A	N/A	N/A	Previously unreported	D	0	D	1	D	1	D	0	D	M	2.545	T	0.48	D	0.978	D	-8.75	T	0.347	D	0.077	34	0.998	5.86	LP	PM2	PP3	PP4				IMPG1:NM_001563:exon14:c.G1892T:p.G631V	VN046	1	Previously unreported	o	o	Previously unreported	o
IMPG1:NM_001563:exon14:c.G1897A:p.V633M	chr6:75947461	M	N/A	N/A	N/A	Previously unreported	D	0.001	D	1	D	1	D	0	D	M	2.39	T	0.08	D	0.981	D	-2.59	T	0.371	D	0.107	34	0.999	5.86	LP	PM2	PP3	PP4				IMPG1:NM_001563:exon14:c.G1897A:p.V633M	VN047	1	Previously unreported	o	o	Previously unreported	o
IMPG1:NM_001563:exon15:c.G2229T:p.K743N	chr6:75930967	M	N/A	6.568e-06	0.000315	Previously unreported	T	0.06	P	0.839	P	0.448	N	0.024	N	M	2.16	T	1.98	N	0.205	N	-1.21	T	0.019	T	0.016	21.1	0.983	1.83	VUS	PM2	PP4	BP4				IMPG1:NM_001563:exon15:c.G2229T:p.K743N	VN048	1	Previously unreported	o	o	Previously unreported	o
INPP5E:NM_019892:exon2:c.T916A:p.W306R	chr9:136434760	M	N/A	N/A	N/A	Previously unreported	D	0	D	0.997	D	0.962	D	0	D	H	4.085	D	-4.14	D	0.982	D	-12.66	D	0.949	D	0.909	27	0.996	3.38	LP	PM1	PM2	PP2	PP3			INPP5E:NM_019892:exon2:c.T916A:p.W306R	VN049	1	Previously unreported	o	o	Previously unreported	o
INPP5E:NM_019892:exon3:c.G976A:p.E326K	chr9:136434095	M	0.001734	8.54e-05	0.00252	Previously unreported	D	0	D	0.997	D	0.962	D	0	D	H	4.085	D	-4.14	D	0.982	D	-12.66	D	0.949	D	0.909	27	0.996	3.38	VUS	PM2	PM3	BP4				INPP5E:NM_019892:exon3:c.G976A:p.E326K	VN050	1	Previously unreported	o	o	Previously unreported	o
KIAA1549:NM_001164665:exon11:c.A4208G:p.K1403R	chr7:138881409	M	0.000385	1.31e-05	0.000315	Previously unreported	T	0.062	D	1	D	0.999	D	0	D	L	1.355	T	1.69	D	0.976	N	-2.29	T	0.181	D	0.03	24.5	0.999	5.75	VUS	PM2	PM3					KIAA1549:NM_001164665:exon11:c.A4208G:p.K1403R	VN051	1	Previously unreported	o	o	Previously unreported	o
KIAA1549:NM_001164665:exon2:c.G1906A:p.G636S	chr7:138917720	M	0.001351	9.203e-05	0.00126	Previously unreported	T	0.158	B	0.001	B	0.001	N	0.634	N	N	0.345	T	1.54	N	0.075	N	-0.53	T	0.032	T	0.011	8.525	0.673	2.42	VUS	PM2	PM3	BP4				KIAA1549:NM_001164665:exon2:c.G1906A:p.G636S	VN052	1	Previously unreported	o	o	Previously unreported	o
MKKS:NM_018848:exon3:c.T490G:p.C164G	chr20:10413025	M	N/A	N/A	N/A	Previously unreported	D	0.016	D	0.999	D	0.985	D	0	D	M	2.95	D	-2.1	D	0.881	D	-5.75	D	0.717	D	0.121	22	0.972	4.52	VUS	PM2	PP3					MKKS:NM_018848:exon3:c.T490G:p.C164G	VN053	1	Previously unreported	o	o	Previously unreported	o
NPHP4:NM_015102:exon2:c.G40T:p.V14F	chr1:5986250	M	N/A	N/A	N/A	Previously unreported	D	0.004	D	0.977	P	0.847	N	0.002	N	M	2.175	D	-2.51	D	0.544	N	-1.47	D	0.679	D	0.064	23.9	0.994	3.52	VUS	PM2	PP3					NPHP4:NM_015102:exon2:c.G40T:p.V14F	VN054	1	Previously unreported	o	o	Previously unreported	o
NR2F1:NM_005654:exon1:c.C235T:p.Q79X	chr5:93585258	S	N/A	N/A	N/A	Previously unreported	.	.	.	.	.	.	N	0.004	A	.	.	.	.	D	0.894	.	.	.	.	.	.	36	0.997	1.98	P	PVS1	PS2	PM2	PM6	PP4		NR2F1:NM_005654:exon1:c.C235T:p.Q79X	VN055	1	Previously unreported	o	o	Previously unreported	o
PCDH15:NM_001384140:exon2:c.T84G:p.Y28X	chr10:54664179	S	N/A	N/A	N/A	Previously unreported	.	.	.	.	.	.	.	.	A	.	.	.	.	N	0.447	.	.	.	.	.	.	28.9	0.977	-4.5	LP	PVS1	PM2	PP4				PCDH15:NM_001384140:exon2:c.T84G:p.Y28X	VN056	1	Previously unreported	o	o	Previously unreported	o
PCDH15:NM_001384140:exon3:c.T131A:p.V44D	chr10:54527838	M	N/A	N/A	N/A	Previously unreported	D	0	D	0.957	P	0.675	.	.	D	L	0.895	T	0.3	D	0.904	D	-3.75	T	0.273	D	0.066	26.8	0.985	5.74	LP	PM2	PM5	PP3	PP4			PCDH15:NM_001384140:exon3:c.T131A:p.V44D	VN057	1	Previously unreported	o	o	Previously unreported	o
PDE6A:NM_000440:exon13:c.C1687T:p.H563Y	chr5:149895224	M	N/A	N/A	N/A	Previously unreported	D	0	B	0.109	B	0.25	D	0	D	H	4.095	D	-2.86	D	0.989	D	-5.5	D	0.842	D	0.157	23.8	0.997	5.28	LP	PM2	PP3	PP4				PDE6A:NM_000440:exon13:c.C1687T:p.H563Y	VN058	3	Previously unreported	o	o	Previously unreported	xxx
PDE6A:NM_000440:exon13:c.C1718A:p.S573Y	chr5:149895193	M	0.0003851	1.314e-05	0.000315	Previously unreported	D	0.001	P	0.783	P	0.516	D	0	D	N	-0.685	T	-0.89	D	0.99	D	-2.74	T	0.248	D	0.066	27.5	0.995	4.86	LP	PM2	PM5	PP3				PDE6A:NM_000440:exon13:c.C1718A:p.S573Y	VN059	1	Previously unreported	o	o	Previously unreported	o
PDE6B:NM_000283:exon21:c.G2363A:p.R788H	chr4:667866	M	0.001155	4.6e-05	0.00157	Previously unreported	D	0.005	P	0.593	B	0.168	D	0	D	M	2.05	D	-1.53	D	0.922	D	-2.69	T	0.387	D	0.139	34	0.998	4.7	LP	PM2	PP3	PP4				PDE6B:NM_000283:exon21:c.G2363A:p.R788H	VN060	1	Previously unreported	o	o	Previously unreported	o
PDE6B:NM_000283:exon22:c.C2534A:p.A845E	chr4:670076	M	0.000577	1.97e-05	0.0022	Previously unreported	T	0.653	B	0.001	B	0.009	D	0	D	L	1.78	T	-0.04	N	0.239	N	0.18	T	0.227	D	0.043	20.7	0.958	4.36	VUS	PM2						PDE6B:NM_000283:exon22:c.C2534A:p.A845E	VN061	1	Previously unreported	o	o	Previously unreported	o
POC1B:NM_172240:exon6:c.G628C:p.V210L	chr12:89471662	M	N/A	N/A	N/A	Previously unreported	T	0.067	D	0.981	P	0.871	D	0	D	L	1.4	T	-0.05	D	0.844	N	-2.31	T	0.366	D	0.037	25.6	0.996	6.02	VUS	PM2	PM3	PP4				POC1B:NM_172240:exon6:c.G628C:p.V210L	VN062	1	Previously unreported	o	o	Previously unreported	o
PRPF31:NM_015629:exon9:c.G863C:p.R288P	chr19:54126535	M	N/A	N/A	N/A	Previously unreported	D	0.001	D	1	D	0.997	D	0	D	H	3.74	T	-1.44	D	0.993	D	-6.16	D	0.765	D	0.704	34	0.998	5.56	LP	PM2	PP1	PP2	PP3	PP4		PRPF31:NM_015629:exon9:c.G863C:p.R288P	VN065	1	Previously unreported	o	o	Previously unreported	xxx
PRPF6:NM_012469:exon5:c.C548T:p.P183L	chr20:63995025	M	N/A	N/A	N/A	Previously unreported	D	0.001	D	1	D	0.993	D	0	D	H	3.87	D	-2.4	D	0.99	D	-9.48	D	0.883	D	0.405	34	0.999	5.71	LP	PM2	PP1	PP2	PP3	PP4		PRPF6:NM_012469:exon5:c.C548T:p.P183L	VN067	1	Previously unreported	o	o	Previously unreported	xxx
PRPF6:NM_012469:exon5:c.G550A:p.D184N	chr20:63995027	M	N/A	N/A	N/A	Previously unreported	D	0	D	1	D	1	D	0	D	H	3.945	D	-2.67	D	0.995	D	-4.74	D	0.901	D	0.441	32	0.999	5.71	LP	PM2	PM5	PP1	PP2	PP3	PP4	PRPF6:NM_012469:exon5:c.G550A:p.D184N	VN068	3	Previously unreported	o	o	Previously unreported	xxx
PRPF8:NM_006445:exon38:c.T6217G:p.W2073G	chr17:1653787	M	N/A	N/A	N/A	Previously unreported	D	0	D	1	D	1	D	0	D	H	3.555	D	-2.69	D	0.978	D	-12.19	D	0.897	D	0.678	28.2	0.975	6.17	LP	PM2	PP1	PP2	PP3	PP4		PRPF8:NM_006445:exon38:c.T6217G:p.W2073G	VN069	5	Previously unreported	o	o	Previously unreported	xxx
PRPH2:NM_000322:exon1:c.381delG:p.N128Tfs*11	chr6:42721954	F-D	N/A	N/A	N/A	Previously unreported	.	.	.	.	.	.	.	.	.	.	.	.	.	.	.	.	.	.	.	.	.	.	.	.	LP	PVS1	PM2	PP4				PRPH2:NM_000322:exon1:c.381delG:p.N128Tfs*11	VN070	2	Previously unreported	o	o	Previously unreported	xxx
PRPH2:NM_000322:exon2:c.654_655insGCGTCCCTTTCAGCTGCTGCAATCCTAGCTCG:p.P219Afs*48	chr6:42704538	F-I	N/A	N/A	N/A	Previously unreported		.																				.	.	.	P	PM2	PM5	PP1	PP4			PRPH2:NM_000322:exon2:c.654_655insGCGTCCCTTTCAGCTGCTGCAATCCTAGCTCG:p.P219Afs*48	VN071	1	Previously unreported	o	o	Previously unreported	xxx
RIMS1:NM_014989:exon6:c.G1195A:p.E399K	chr6:72182666	M	N/A	N/A	N/A	Previously unreported	D	0.008	P	0.926	B	0.173	U	0.001	D	M	2.415	T	1.15	D	0.957	N	-2.06	T	0.051	D	0.091	23.4	0.998	4.11	VUS	PM2	PP4					RIMS1:NM_014989:exon6:c.G1195A:p.E399K	VN072	1	Previously unreported	o	o	Previously unreported	o
RP1:NM_006269:exon2:c.A59C:p.Q20P	chr8:54621025	M	0.0001928	6.573e-06	0.00063	Previously unreported	D	0	B	0.062	B	0.028	N	0.024	D	M	2.175	T	1.86	D	0.958	D	-3.3	T	0.052	T	0.012	11.79	0.99	1.44	VUS	PM2	PM6	PP4	BP4			RP1:NM_006269:exon2:c.A59C:p.Q20P	VN073	2	Previously unreported	o	o	Previously unreported	xxx
RP1:NM_006269:exon2:c.C123G:p.Y41X	chr8:54621089	S	N/A	N/A	N/A	Previously unreported	.	.	.	.	.	.	D	0	A	.	.	.	.	D	0.946	.	.	.	.	.	.	35	0.994	0.665	P	PVS1	PM2	PP4				RP1:NM_006269:exon2:c.C123G:p.Y41X	VN074	1	Previously unreported	o	o	Previously unreported	o
RP1L1:NM_178857:exon4:c.C3994T:p.Q1332X	chr8:10610104	S	N/A	N/A	N/A	Previously unreported	.	.	.	.	.	.	.	.	D	.	.	.	.	N	0.006	.	.	.	.	.	.	35	0.993	0.399	LP	PVS1	PM2					RP1L1:NM_178857:exon4:c.C3994T:p.Q1332X	VN075	1	Previously unreported	o	o	Previously unreported	o
RP2:NM_006915:exon2:c.109dupC:p.D36Rfs*10	chrX:46853481	F-I	N/A	N/A	N/A	Previously unreported	.	.	.	.	.	.	.	.	D	.	.	.	.	.	.	.	.	.	.	.	.	.	.	.	P	PVS1	PM2	PP4				RP2:NM_006915:exon2:c.109dupC:p.D36Rfs*10	VN076	1	Previously unreported	o	o	Previously unreported	o
RPGR:NM_001034853:exon13:c.1537_1538del:p.K513Vfs*27	chrX:38290993	F-D	N/A	N/A	N/A	Previously unreported	.	.	.	.	.	.	U	1	D	.	.	.	.	N	0.096	.	.	.	.	.	.	33	0.978	0.02	P	PVS1	PM2	PP4	PP5			RPGR:NM_001034853:exon13:c.1537_1538del:p.K513Vfs*27	VN077	1	Previously unreported	o	o	Previously unreported	o
RPGR:NM_001034853:exon7:c.642delT:p.F214Lfs*9	chrX:38310751	F-D	N/A	N/A	N/A	Previously unreported	.	.	.	.	.	.	.	.	.	.	.	.	.	.	.	.	.	.	.	.	.	.	.	.	P	PVS1	PM2	PP4				RPGR:NM_001034853:exon7:c.642delT:p.F214Lfs*9	VN078	1	Previously unreported	o	o	Previously unreported	o
RPGRIP1:NM_020366:exon11:c.1467+1G>C	chr14:21320178	L	N/A	N/A	N/A	Previously unreported	.	.	.	.	.	.	.	.	D	.	.	.	.	D	0.913	.	.	.	.	.	.	23.3	0.985	5.24	LP	PVS1	PM2	PM3				RPGRIP1:NM_020366:exon11:c.1467+1G>C	VN079	1	Previously unreported	o	o	Previously unreported	o
RPGRIP1:NM_020366:exon6:c.A817T:p.K273X	chr14:21307747	S	N/A	N/A	N/A	Previously unreported	.	.	.	.	.	.	D	0	A	.	.	.	.	D	0.803	.	.	.	.	.	.	44	0.996	4.94	LP	PVS1	PM2	PM3				RPGRIP1:NM_020366:exon6:c.A817T:p.K273X	VN080	1	Previously unreported	o	o	Previously unreported	o
RS1:NM_000330:exon5:c.455delG:p.S152Tfs*10	chrX:18644497	F-D	N/A	N/A	N/A	Previously unreported	.	.	.	.	.	.	.	.	.	.	.	.	.	.	.	.	.	.	.	.	.	.	.	.	P	PVS1	PM2	PM3	PP4	PP5		RS1:NM_000330:exon5:c.455delG:p.S152Tfs*10	VN081	1	Previously unreported	o	o	Previously unreported	o
SAMD11:NM_152486:exon14:c.G1889C:p.R630P	chr1:943996	M	0.001348	5.256e-05	0.000945	Previously unreported	D	0.001	D	0.989	P	0.868	N	0.008	D	L	1.845	.	.	N	0.265	D	-4.06	T	0.243	D	0.034	17.84	0.937	-0.52	VUS	PM2	PP4	BP4				SAMD11:NM_152486:exon14:c.G1889C:p.R630P	VN082	1	Previously unreported	o	o	Previously unreported	o
SAMD11:NM_152486:exon3:c.G118A:p.A40T	chr1:930200	M	0.001348	0.0002169	0.00063	Previously unreported	T	1	B	0.014	B	0.002	N	0.211	N	N	-0.09	.	.	N	0.013	N	-0.62	T	0.026	T	0.005	5.923	0.168	-1.85	VUS	PM2	PP4	BP4				SAMD11:NM_152486:exon3:c.G118A:p.A40T	VN083	1	Previously unreported	o	o	Previously unreported	o
TIMP3:NM_000362:exon5:c.454_455insGTA:p.Y152delinsCN	chr22:32859195	Non-F-I	N/A	N/A	N/A	Previously unreported	.	.	.	.	.	.	.	.	.	.	.	.	.	.	.	.	.	.	.	.	.	.	.	.	LP	PM2	PM4	PP1	PP4			TIMP3:NM_000362:exon5:c.454_455insGTA:p.Y152delinsCN	VN084	4	Previously unreported	o	o	Previously unreported	o
TOPORS:NM_005802:exon3:c.G1079A:p.R360Q	chr9:32543446	M	0.0005787	3.288e-05	0.000945	Previously unreported	T	0.063	D	0.988	P	0.616	D	0	D	L	1.645	T	2.21	D	0.921	N	-2.47	T	0.069	T	0.007	24.4	0.995	5.93	VUS	PM6	BP4					TOPORS:NM_005802:exon3:c.G1079A:p.R360Q	VN085	1	Previously unreported	o	o	Previously unreported	o
TRNT1:NM_182916:exon7:c.1056+1G>T	chr3:3147704	L	N/A	6.573e-06	N/A	Previously unreported	.	.	.	.	.	.	.	.	D	.	.	.	.	D	0.986	.	.	.	.	.	.	25.8	0.996	5.55	P	PVS1	PM2	PM3				TRNT1:NM_182916:exon7:c.1056+1G>T	VN086	1	Previously unreported	o	o	Previously unreported	o
USH2A:NM_206933:exon17:c.3811+2T>A	chr1:216199625	L	N/A	N/A	N/A	Previously unreported	.	.	.	.	.	.	.	.	D	.	.	.	.	D	0.992	.	.	.	.	.	.	22.6	0.951	4.71	P	PVS1	PM2	PP4				USH2A:NM_206933:exon17:c.3811+2T>A	VN087	1	Previously unreported	o	o	Previously unreported	o
USH2A:NM_206933:exon22:c.G4646C:p.R1549P	chr1:216097195	M	N/A	N/A	N/A	Previously unreported	D	0.005	D	0.996	D	0.961	N	0.295	D	M	2.93	D	-1.85	D	0.921	D	-3.89	D	0.764	D	0.71	34	0.997	4.97	LP	PM2	PP3	PP4				USH2A:NM_206933:exon22:c.G4646C:p.R1549P	VN088	1	Previously unreported	o	o	Previously unreported	o
USH2A:NM_206933:exon30:c.5962dupA:p.I1988Nfs*6	chr1:216070187	F-I	N/A	N/A	N/A	Previously unreported																						.	.	.	P	PVS1	PM2	PM3	PP4			USH2A:NM_206933:exon30:c.5962dupA:p.I1988Nfs*6	VN089	1	Previously unreported	o	o	Previously unreported	o
USH2A:NM_206933:exon40:c.7594+2T>delT	chr1:215900073	L	N/A	N/A	N/A	Previously unreported	.	.	.	.	.	.	.	.	.	.	.	.	.	.	.	.	.	.	.	.	.	.	.	.	P	PVS1	PM2	PP4	PP5			USH2A:NM_206933:exon40:c.7594+2T>delT	VN090	1	Previously unreported	o	o	Previously unreported	o
USH2A:NM_206933:exon41:c.C7779A:p.Y2593X	chr1:215888870	S	N/A	N/A	N/A	Previously unreported	.	.	.	.	.	.	N	0.837	A	.	.	.	.	N	0.296	.	.	.	.	.	.	35	0.978	-7.1	LP	PVS1	PM2					USH2A:NM_206933:exon41:c.C7779A:p.Y2593X	VN091	1	Previously unreported	o	o	Previously unreported	o
USH2A:NM_206933:exon49:c.G9625T:p.E3209X	chr1:215813850	S	N/A	N/A	N/A	Previously unreported	.	.	.	.	.	.	U	0.358	A	.	.	.	.	D	0.963	.	.	.	.	.	.	47	0.996	5.8	LP	PVS1	PM2	PP4				USH2A:NM_206933:exon49:c.G9625T:p.E3209X	VN092	1	Previously unreported	o	o	Previously unreported	o
USH2A:NM_206933:exon49:c.G9710T:p.C3237F	chr1:215813765	M	0.0005783	2.629e-05	N/A	Previously unreported	D	0	D	0.999	D	0.997	U	0	D	M	2.83	T	0.02	D	0.98	D	-8.08	T	0.476	D	0.723	33	0.99	4.62	LP	PM2	PP3	PP4				USH2A:NM_206933:exon49:c.G9710T:p.C3237F	VN093	1	Previously unreported	o	o	Previously unreported	o
USH2A:NM_206933:exon63:c.A12295C:p.T4099P	chr1:215675616	M	N/A	N/A	N/A	Previously unreported	T	0.252	P	0.8	B	0.276	N	0.445	N	L	1.895	T	0.58	D	0.857	N	-1.76	T	0.11	.	.	3.607	0.81	-1.82	VUS	PM2						USH2A:NM_206933:exon63:c.A12295C:p.T4099P	VN094	1	Previously unreported	o	o	Previously unreported	o
USH2A:NM_206933:exon63:c.T13480C:p.Y4494H	chr1:215674431	M	N/A	N/A	N/A	Previously unreported	D	0	D	1	D	0.982	U	0.003	D	L	1.7	T	0.21	D	0.992	D	-3.5	T	0.332	D	0.157	22.7	0.993	4.22	LP	PM2	PM5	PP3				USH2A:NM_206933:exon63:c.T13480C:p.Y4494H	VN095	1	Previously unreported	o	o	Previously unreported	o
